# Supplementary material for: 1-Ethyl-2-tosyl-4,4,6-trimethyl-2,3,3a,4-tetra­hydro-1H-pyrrolo[3,4-c]pyrano[6,5-b]quinoline-11(6H)-one monohydrate
Source: Acta Crystallogr Sect E Struct Rep Online. 2009 Aug 8;65(Pt 9):o2099–100. doi: 10.1107/S1600536809030761 (PMC2970140; doi:10.1107/S1600536809030761)
Supplement: Supplementary file 1 [file e-65-o2099-sup1.cif]

##############################################################################
###                                                                        ###
###        Electronic paper (Acta Crystallographica Section E)             ###
###                                                                        ###
##############################################################################
#                                                                            #
# This CIF contains the data in a paper accepted for publication in Acta     #
# Crystallographica Section E. It conforms to the requirements of Notes      #
# for Authors for Section E, and has been peer reviewed under the auspices   #
# of the IUCr Commission on Journals.                                        #
#                                                                            #
# Full details of the Crystallographic Information File format               #
# are given in the paper "The Crystallographic Information File (CIF):       #
# a New Standard Archive File for Crystallography" by S. R. Hall, F. H.      #
# Allen and I. D. Brown [Acta Cryst. (1991), A47, 655-685].                  #
#                                                                            #
# The current version of the core CIF dictionary is obtainable from          #
# ftp://ftp.iucr.org/pub/cif_core.dic. The current version number is 2.4.    #
#                                                                            #
# Software is freely available for graphical display of the structure(s) in  #
# this CIF.  For information consult the CIF home page http://www.iucr.org/  #
# cif/home.html                                                              #
#                                                                            #
# This file may be used for bona fide research purposes within the           #
# scientific community so long as proper attribution is given to the journal # 
# article from which it was obtained.                                        #
#                                                                            #
##############################################################################
                                             
data_global
_audit_creation_method     'form.cif (version 2.0)'
_journal_data_validation_number     ?
_journal_date_recd_electronic     2009-07-08
_journal_date_accepted     2009-08-03
_journal_name_full     'Acta Crystallographica, Section E'
_journal_year     2009
_journal_volume     65
_journal_issue      9
_journal_page_first     o2099
_journal_page_last     o2100
_journal_paper_category     QO
_journal_coeditor_code     BQ2154
_publ_contact_author_name     'Dr.K.Chinnakali'
_publ_contact_author_address
;
      Department of Physics
      Anna University Chennai
      Chennai 600025
      India
;
_publ_contact_author_email     kali@annauniv.edu
_publ_contact_author_fax     '91 44 22203160'
_publ_contact_author_phone     '91 44 22203147  '
_publ_section_title
;\
1-Ethyl-2-tosyl-4,4,6-trimethyl-2,3,3a,4-tetrahydro-1<i>H</i>-pyrrolo[3,4-\
<i>c</i>]pyrano[6,5-<i>b</i>]quinoline-11(6<i>H</i>)-one monohydrate
;
loop_
    _publ_author_name
    _publ_author_footnote
    _publ_author_address
    'K. Chinnakali' .
;     Department of Physics
      Anna University Chennai
      Chennai 600 025
      India
;
    'D. Sudha'
;
      Working at: Department of Physics
      R.M.K Engineering Collge
      R.S.M Nagar,
      Kavaraipettai 601 206, Tamil Nadu, India.
;
;     Department of Physics
      Anna University Chennai
      Chennai 600 025
      India
;
    'M. Jayagobi' ?
;     Department of Organic Chemistry
      University of Madras
      Guindy Campus
      Chennai 600 025
      India
;
    'R. Raghunathan' ?
;     Department of Organic Chemistry
      University of Madras
      Guindy Campus
      Chennai 600025
      India
;
    'Hoong-Kun Fun'
;
      Additional correspondence author, e-mail: hkfun@usm.my.
;
;     X-ray Crystallography Unit
      School of Physics
      Universiti Sains Malaysia
      11800 USM, Penang
      Malaysia
;
data_I
_audit_creation_method     SHELXL-97
_chemical_name_systematic
;
1-Ethyl-2-tosyl-4,4,6-trimethyl-2,3,3a,4-tetrahydro-1<i>H</i>-
pyrrolo[3,4-<i>c</i>]pyrano[6,5-<i>b</i>]quinoline-11(6<i>H</i>)-one
monohydrate
;
_chemical_name_common     ?
_chemical_formula_moiety     'C26 H30 N2 O4 S, H2 O'
_chemical_formula_sum     'C26 H32 N2 O5 S'
_chemical_formula_iupac     'C26 H30 N2 O4 S, H2 O'
_chemical_formula_weight     484.60
_chemical_melting_point     ?
_symmetry_cell_setting     'Triclinic'
_symmetry_space_group_name_H-M     'P -1'
_symmetry_space_group_name_Hall     '-P 1'
loop_
    _symmetry_equiv_pos_as_xyz
    'x, y, z'
    '-x, -y, -z'
_cell_length_a     9.6964(2)
_cell_length_b     10.2315(3)
_cell_length_c     13.5500(3)
_cell_angle_alpha     92.1430(10)
_cell_angle_beta     93.1420(10)
_cell_angle_gamma     115.7030(10)
_cell_volume     1206.65(5)
_cell_formula_units_Z     2
_cell_measurement_reflns_used     9831
_cell_measurement_theta_min     2.418
_cell_measurement_theta_max     40.214
_cell_measurement_temperature     100.00(10)
_exptl_crystal_description     Block
_exptl_crystal_colour     colourless
_exptl_crystal_size_max     0.58
_exptl_crystal_size_mid     0.32
_exptl_crystal_size_min     0.32
_exptl_crystal_density_diffrn     1.334
_exptl_crystal_density_meas     ?
_exptl_crystal_density_method     'not measured'
_exptl_crystal_F_000     516
_exptl_absorpt_coefficient_mu     0.174
_exptl_absorpt_correction_type     multi-scan
_exptl_absorpt_process_details     '(SADABS; Bruker, 2005)'
_exptl_absorpt_correction_T_min     0.8422
_exptl_absorpt_correction_T_max     0.9469
_exptl_special_details
;
;
_diffrn_ambient_temperature     100.00(10)
_diffrn_radiation_type     MoK\a
_diffrn_radiation_wavelength     0.71073
_diffrn_radiation_source     'fine-focus sealed tube'
_diffrn_radiation_monochromator     graphite
_diffrn_measurement_device_type     'Bruker SMART APEXII CCD area-detector'
_diffrn_measurement_method     '\f and \w'
_diffrn_detector_area_resol_mean     .
_diffrn_reflns_number     32886
_diffrn_reflns_av_R_equivalents     0.0222
_diffrn_reflns_av_sigmaI/netI     0.0209
_diffrn_reflns_theta_min     2.34
_diffrn_reflns_theta_max     35.00
_diffrn_reflns_theta_full     35.00
_diffrn_measured_fraction_theta_max     0.989
_diffrn_measured_fraction_theta_full     0.989
_diffrn_reflns_limit_h_min     -14
_diffrn_reflns_limit_h_max     15
_diffrn_reflns_limit_k_min     -16
_diffrn_reflns_limit_k_max     16
_diffrn_reflns_limit_l_min     -21
_diffrn_reflns_limit_l_max     21
_diffrn_standards_number     0
_diffrn_standards_interval_count     .
_diffrn_standards_interval_time     .
_diffrn_standards_decay_%     ?
_refine_special_details
;
Refinement of <i>F</i>^2^ against ALL reflections. The weighted <i>R</i>-factor
<i>wR</i> and goodness of fit <i>S</i> are based on <i>F</i>^2^, conventional
<i>R</i>-factors <i>R</i> are based on <i>F</i>, with <i>F</i> set to zero for
negative <i>F</i>^2^. The threshold expression of <i>F</i>^2^ >
\s(<i>F</i>^2^) is used only for calculating <i>R</i>-factors(gt) <i>etc</i>.
and is not relevant to the choice of reflections for refinement.
<i>R</i>-factors based on <i>F</i>^2^ are statistically about twice as large
as those based on <i>F</i>, and <i>R</i>- factors based on ALL data will be
even larger.
;
_reflns_number_total     10512
_reflns_number_gt     9074
_reflns_threshold_expression     I>2\s(I)
_refine_ls_structure_factor_coef     Fsqd
_refine_ls_matrix_type     full
_refine_ls_R_factor_all     0.0423
_refine_ls_R_factor_gt     0.0359
_refine_ls_wR_factor_gt     0.1020
_refine_ls_wR_factor_ref     0.1083
_refine_ls_goodness_of_fit_ref     1.035
_refine_ls_restrained_S_all     1.035
_refine_ls_number_reflns     10512
_refine_ls_number_parameters     320
_refine_ls_number_restraints     0
_refine_ls_hydrogen_treatment     mixed
_refine_ls_weighting_scheme     calc
_refine_ls_weighting_details
         'calc w=1/[\s^2^(Fo^2^)+(0.0587P)^2^+0.2725P] where P=(Fo^2^+2Fc^2^)/3'
_atom_sites_solution_hydrogens     geom
_atom_sites_solution_primary     direct
_atom_sites_solution_secondary     difmap
_refine_ls_shift/su_max     0.001
_refine_ls_shift/su_mean     0.001
_refine_diff_density_max     0.574
_refine_diff_density_min     -0.390
_refine_ls_extinction_method     none
_refine_ls_extinction_coef     ?
loop_
    _atom_type_symbol
    _atom_type_description
    _atom_type_scat_dispersion_real
    _atom_type_scat_dispersion_imag
    _atom_type_scat_source
    'C' 'C' 0.0033 0.0016
                         'International Tables Vol C Tables 4.2.6.8 and 6.1.1.4'
    'H' 'H' 0.0000 0.0000
                         'International Tables Vol C Tables 4.2.6.8 and 6.1.1.4'
    'N' 'N' 0.0061 0.0033
                         'International Tables Vol C Tables 4.2.6.8 and 6.1.1.4'
    'O' 'O' 0.0106 0.0060
                         'International Tables Vol C Tables 4.2.6.8 and 6.1.1.4'
    'S' 'S' 0.1246 0.1234
                         'International Tables Vol C Tables 4.2.6.8 and 6.1.1.4'
_computing_data_collection     'APEX2 (Bruker, 2005)'
_computing_cell_refinement     'SAINT (Bruker, 2005)'
_computing_data_reduction     'SAINT (Bruker, 2005)'
_computing_structure_solution     'SHELXTL (Sheldrick, 2008)'
_computing_structure_refinement     'SHELXTL (Sheldrick, 2008)'
_computing_molecular_graphics     'SHELXTL (Sheldrick, 2008)'
_computing_publication_material
                             'SHELXTL (Sheldrick, 2008) and PLATON (Spek, 2009)'
loop_
    _atom_site_type_symbol
    _atom_site_label
    _atom_site_fract_x
    _atom_site_fract_y
    _atom_site_fract_z
    _atom_site_U_iso_or_equiv
    _atom_site_adp_type
    _atom_site_calc_flag
    _atom_site_refinement_flags
    _atom_site_occupancy
    _atom_site_disorder_assembly
    _atom_site_disorder_group
    S S1 -0.10550(2) 0.20102(2) 0.101937(13) 0.01815(5) Uani d . 1 . .
    O O1 -0.14482(8) 0.10439(8) 0.01424(5) 0.02588(13) Uani d . 1 . .
    O O2 -0.21397(7) 0.24814(8) 0.13802(5) 0.02463(12) Uani d . 1 . .
    O O3 0.36172(7) 0.10968(7) 0.36629(4) 0.02095(11) Uani d . 1 . .
    O O4 0.05379(7) 0.31969(7) 0.50127(4) 0.02048(11) Uani d . 1 . .
    N N1 -0.06215(7) 0.11918(7) 0.19027(5) 0.01627(11) Uani d . 1 . .
    N N2 0.44953(7) 0.26770(7) 0.49833(5) 0.01623(11) Uani d . 1 . .
    C C1 0.03179(9) 0.04091(8) 0.17054(6) 0.01816(12) Uani d . 1 . .
    H H1A 0.0728 0.0600 0.1062 0.022 Uiso calc R 1 . .
    H H1B -0.0267 -0.0631 0.1744 0.022 Uiso calc R 1 . .
    C C2 0.15833(8) 0.10586(8) 0.25395(5) 0.01455(11) Uani d . 1 . .
    H H2 0.2276 0.2040 0.2370 0.017 Uiso calc R 1 . .
    C C3 0.07378(8) 0.12244(7) 0.34232(5) 0.01382(11) Uani d . 1 . .
    H H3 0.0114 0.0254 0.3642 0.017 Uiso calc R 1 . .
    C C4 -0.03588(8) 0.18134(8) 0.29580(5) 0.01449(11) Uani d . 1 . .
    H H4 0.0166 0.2877 0.2976 0.017 Uiso calc R 1 . .
    C C5 0.25658(8) 0.02781(8) 0.27888(5) 0.01649(12) Uani d . 1 . .
    C C6 0.32986(8) 0.19511(8) 0.42907(5) 0.01509(11) Uani d . 1 . .
    C C7 0.19301(8) 0.20919(8) 0.42556(5) 0.01399(11) Uani d . 1 . .
    C C8 0.06168(9) 0.35827(9) 0.08100(5) 0.01895(13) Uani d . 1 . .
    C C9 0.09398(10) 0.48997(9) 0.13299(6) 0.02292(14) Uani d . 1 . .
    H H9 0.0276 0.4957 0.1781 0.027 Uiso calc R 1 . .
    C C10 0.22655(11) 0.61223(10) 0.11634(7) 0.02546(16) Uani d . 1 . .
    H H10 0.2482 0.7000 0.1509 0.031 Uiso calc R 1 . .
    C C11 0.32828(10) 0.60689(10) 0.04910(6) 0.02372(15) Uani d . 1 . .
    C C12 0.29358(11) 0.47384(11) -0.00188(6) 0.02569(16) Uani d . 1 . .
    H H12 0.3601 0.4681 -0.0469 0.031 Uiso calc R 1 . .
    C C13 0.16132(10) 0.34970(10) 0.01340(6) 0.02375(15) Uani d . 1 . .
    H H13 0.1396 0.2618 -0.0211 0.028 Uiso calc R 1 . .
    C C14 0.47103(12) 0.74153(12) 0.03266(8) 0.03231(19) Uani d . 1 . .
    H H14A 0.4436 0.8179 0.0156 0.048 Uiso calc R 1 . .
    H H14B 0.5221 0.7210 -0.0203 0.048 Uiso calc R 1 . .
    H H14C 0.5385 0.7716 0.0922 0.048 Uiso calc R 1 . .
    C C15 0.36409(9) 0.03800(9) 0.19901(6) 0.02084(14) Uani d . 1 . .
    H H15A 0.4236 0.1382 0.1867 0.031 Uiso calc R 1 . .
    H H15B 0.3051 -0.0143 0.1392 0.031 Uiso calc R 1 . .
    H H15C 0.4315 -0.0034 0.2207 0.031 Uiso calc R 1 . .
    C C16 0.16794(11) -0.12767(9) 0.30705(7) 0.02468(15) Uani d . 1 . .
    H H16A 0.1110 -0.1286 0.3630 0.037 Uiso calc R 1 . .
    H H16B 0.2385 -0.1678 0.3238 0.037 Uiso calc R 1 . .
    H H16C 0.0984 -0.1849 0.2521 0.037 Uiso calc R 1 . .
    C C17 0.43494(8) 0.35304(8) 0.57565(5) 0.01535(11) Uani d . 1 . .
    C C18 0.55160(9) 0.41818(8) 0.65335(6) 0.01901(13) Uani d . 1 . .
    H H18 0.6413 0.4062 0.6529 0.023 Uiso calc R 1 . .
    C C19 0.53158(10) 0.49978(9) 0.73000(6) 0.02148(14) Uani d . 1 . .
    H H19 0.6081 0.5415 0.7814 0.026 Uiso calc R 1 . .
    C C20 0.39817(10) 0.52082(9) 0.73172(6) 0.02210(14) Uani d . 1 . .
    H H20 0.3871 0.5777 0.7830 0.027 Uiso calc R 1 . .
    C C21 0.28324(9) 0.45606(8) 0.65626(6) 0.01910(13) Uani d . 1 . .
    H H21 0.1941 0.4690 0.6574 0.023 Uiso calc R 1 . .
    C C22 0.29908(8) 0.37079(8) 0.57767(5) 0.01509(11) Uani d . 1 . .
    C C23 0.17397(8) 0.30031(8) 0.50003(5) 0.01469(11) Uani d . 1 . .
    C C24 -0.19016(9) 0.13330(9) 0.34164(6) 0.01990(13) Uani d . 1 . .
    H H24A -0.1706 0.1584 0.4124 0.024 Uiso calc R 1 . .
    H H24B -0.2427 0.1872 0.3142 0.024 Uiso calc R 1 . .
    C C25 -0.29541(11) -0.02827(11) 0.32456(9) 0.0329(2) Uani d . 1 . .
    H H25A -0.3893 -0.0501 0.3551 0.049 Uiso calc R 1 . .
    H H25B -0.2457 -0.0828 0.3531 0.049 Uiso calc R 1 . .
    H H25C -0.3177 -0.0540 0.2547 0.049 Uiso calc R 1 . .
    C C26 0.59115(9) 0.24915(10) 0.49227(6) 0.02184(14) Uani d . 1 . .
    H H26A 0.6064 0.2347 0.4241 0.033 Uiso calc R 1 . .
    H H26B 0.5825 0.1661 0.5270 0.033 Uiso calc R 1 . .
    H H26C 0.6769 0.3345 0.5218 0.033 Uiso calc R 1 . .
    O O1W 0.07659(8) 0.54423(7) 0.37852(5) 0.02352(12) Uani d . 1 . .
    H H1W1 0.039(2) 0.5967(19) 0.4179(14) 0.057(5) Uiso d . 1 . .
    H H2W1 0.0587(19) 0.4646(19) 0.4169(13) 0.050(5) Uiso d . 1 . .
loop_
    _atom_site_aniso_label
    _atom_site_aniso_U_11
    _atom_site_aniso_U_22
    _atom_site_aniso_U_33
    _atom_site_aniso_U_12
    _atom_site_aniso_U_13
    _atom_site_aniso_U_23
    S1 0.01901(8) 0.02528(9) 0.01322(8) 0.01303(7) -0.00226(6) -0.00017(6)
    O1 0.0270(3) 0.0342(3) 0.0153(2) 0.0138(3) -0.0065(2) -0.0055(2)
    O2 0.0232(3) 0.0363(3) 0.0231(3) 0.0210(3) 0.0015(2) 0.0048(2)
    O3 0.0222(2) 0.0308(3) 0.0164(2) 0.0188(2) -0.00380(19) -0.0072(2)
    O4 0.0218(2) 0.0277(3) 0.0182(2) 0.0173(2) -0.00107(19) -0.0039(2)
    N1 0.0196(3) 0.0198(3) 0.0127(2) 0.0121(2) -0.00137(19) -0.00144(19)
    N2 0.0152(2) 0.0210(3) 0.0139(2) 0.0096(2) -0.00049(19) -0.0008(2)
    C1 0.0211(3) 0.0210(3) 0.0157(3) 0.0133(3) -0.0028(2) -0.0045(2)
    C2 0.0162(3) 0.0165(3) 0.0131(3) 0.0094(2) 0.0002(2) -0.0011(2)
    C3 0.0146(3) 0.0156(3) 0.0129(3) 0.0084(2) 0.0002(2) -0.0003(2)
    C4 0.0159(3) 0.0169(3) 0.0125(3) 0.0092(2) 0.0000(2) -0.0004(2)
    C5 0.0183(3) 0.0195(3) 0.0145(3) 0.0114(2) -0.0008(2) -0.0026(2)
    C6 0.0164(3) 0.0187(3) 0.0125(3) 0.0100(2) 0.0004(2) 0.0000(2)
    C7 0.0153(3) 0.0166(3) 0.0121(2) 0.0091(2) 0.0004(2) 0.0000(2)
    C8 0.0236(3) 0.0244(3) 0.0131(3) 0.0144(3) 0.0010(2) 0.0019(2)
    C9 0.0298(4) 0.0248(3) 0.0205(3) 0.0175(3) 0.0048(3) 0.0022(3)
    C10 0.0327(4) 0.0237(4) 0.0243(4) 0.0162(3) 0.0032(3) 0.0020(3)
    C11 0.0262(4) 0.0277(4) 0.0190(3) 0.0132(3) 0.0007(3) 0.0058(3)
    C12 0.0275(4) 0.0329(4) 0.0183(3) 0.0143(3) 0.0049(3) 0.0017(3)
    C13 0.0275(4) 0.0293(4) 0.0166(3) 0.0145(3) 0.0037(3) -0.0018(3)
    C14 0.0295(4) 0.0321(4) 0.0327(5) 0.0105(4) 0.0027(4) 0.0084(4)
    C15 0.0212(3) 0.0283(4) 0.0173(3) 0.0152(3) 0.0013(2) -0.0035(3)
    C16 0.0272(4) 0.0210(3) 0.0313(4) 0.0152(3) 0.0039(3) 0.0051(3)
    C17 0.0167(3) 0.0160(3) 0.0129(3) 0.0068(2) 0.0006(2) 0.0014(2)
    C18 0.0179(3) 0.0199(3) 0.0165(3) 0.0062(2) -0.0020(2) 0.0009(2)
    C19 0.0241(3) 0.0198(3) 0.0163(3) 0.0064(3) -0.0033(3) -0.0011(2)
    C20 0.0283(4) 0.0217(3) 0.0154(3) 0.0107(3) -0.0014(3) -0.0031(2)
    C21 0.0235(3) 0.0200(3) 0.0150(3) 0.0109(3) 0.0003(2) -0.0019(2)
    C22 0.0179(3) 0.0159(3) 0.0122(3) 0.0082(2) 0.0004(2) 0.0002(2)
    C23 0.0178(3) 0.0164(3) 0.0121(3) 0.0096(2) 0.0009(2) 0.0007(2)
    C24 0.0169(3) 0.0283(4) 0.0175(3) 0.0126(3) 0.0023(2) 0.0020(3)
    C25 0.0183(3) 0.0290(4) 0.0507(6) 0.0084(3) 0.0073(4) 0.0134(4)
    C26 0.0175(3) 0.0314(4) 0.0204(3) 0.0147(3) -0.0009(2) -0.0011(3)
    O1W 0.0259(3) 0.0248(3) 0.0238(3) 0.0147(2) 0.0038(2) -0.0016(2)
_geom_special_details
;
All e.s.d.'s (except the e.s.d. in the dihedral angle between two l.s. planes)
are estimated using the full covariance matrix. The cell e.s.d.'s are taken
into account individually in the estimation of e.s.d.'s in distances, angles
and torsion angles; correlations between e.s.d.'s in cell parameters are only
used when they are defined by crystal symmetry. An approximate (isotropic)
treatment of cell e.s.d.'s is used for estimating e.s.d.'s involving l.s.
planes.
;
loop_
    _geom_bond_atom_site_label_1
    _geom_bond_atom_site_label_2
    _geom_bond_site_symmetry_2
    _geom_bond_distance
    _geom_bond_publ_flag
    S1 O2 . 1.4341(6) ?
    S1 O1 . 1.4389(6) ?
    S1 N1 . 1.6234(6) ?
    S1 C8 . 1.7661(8) ?
    O3 C6 . 1.3381(9) ?
    O3 C5 . 1.4821(9) ?
    O4 C23 . 1.2648(9) ?
    N1 C1 . 1.4784(9) ?
    N1 C4 . 1.5052(9) ?
    N2 C6 . 1.3637(9) ?
    N2 C17 . 1.3911(9) ?
    N2 C26 . 1.4716(10) ?
    C1 C2 . 1.5196(10) ?
    C1 H1A . 0.97 ?
    C1 H1B . 0.97 ?
    C2 C5 . 1.5179(10) ?
    C2 C3 . 1.5321(10) ?
    C2 H2 . 0.98 ?
    C3 C7 . 1.5128(10) ?
    C3 C4 . 1.5499(10) ?
    C3 H3 . 0.98 ?
    C4 C24 . 1.5337(10) ?
    C4 H4 . 0.98 ?
    C5 C15 . 1.5187(11) ?
    C5 C16 . 1.5201(11) ?
    C6 C7 . 1.3940(10) ?
    C7 C23 . 1.4216(10) ?
    C8 C13 . 1.3944(11) ?
    C8 C9 . 1.3960(11) ?
    C9 C10 . 1.3878(13) ?
    C9 H9 . 0.93 ?
    C10 C11 . 1.3956(13) ?
    C10 H10 . 0.93 ?
    C11 C12 . 1.3965(13) ?
    C11 C14 . 1.5053(13) ?
    C12 C13 . 1.3916(13) ?
    C12 H12 . 0.93 ?
    C13 H13 . 0.93 ?
    C14 H14A . 0.96 ?
    C14 H14B . 0.96 ?
    C14 H14C . 0.96 ?
    C15 H15A . 0.96 ?
    C15 H15B . 0.96 ?
    C15 H15C . 0.96 ?
    C16 H16A . 0.96 ?
    C16 H16B . 0.96 ?
    C16 H16C . 0.96 ?
    C17 C22 . 1.4071(10) ?
    C17 C18 . 1.4126(10) ?
    C18 C19 . 1.3825(11) ?
    C18 H18 . 0.93 ?
    C19 C20 . 1.4017(12) ?
    C19 H19 . 0.93 ?
    C20 C21 . 1.3822(11) ?
    C20 H20 . 0.93 ?
    C21 C22 . 1.4084(10) ?
    C21 H21 . 0.93 ?
    C22 C23 . 1.4640(10) ?
    C24 C25 . 1.5198(13) ?
    C24 H24A . 0.97 ?
    C24 H24B . 0.97 ?
    C25 H25A . 0.96 ?
    C25 H25B . 0.96 ?
    C25 H25C . 0.96 ?
    C26 H26A . 0.96 ?
    C26 H26B . 0.96 ?
    C26 H26C . 0.96 ?
    O1W H1W1 . 0.933(18) ?
    O1W H2W1 . 0.940(18) ?
loop_
    _geom_angle_atom_site_label_1
    _geom_angle_atom_site_label_2
    _geom_angle_atom_site_label_3
    _geom_angle_site_symmetry_1
    _geom_angle_site_symmetry_3
    _geom_angle
    _geom_angle_publ_flag
    O2 S1 O1 . . 120.48(4) ?
    O2 S1 N1 . . 106.96(4) ?
    O1 S1 N1 . . 106.25(4) ?
    O2 S1 C8 . . 107.39(4) ?
    O1 S1 C8 . . 107.16(4) ?
    N1 S1 C8 . . 108.10(4) ?
    C6 O3 C5 . . 122.23(6) ?
    C1 N1 C4 . . 112.20(5) ?
    C1 N1 S1 . . 119.56(5) ?
    C4 N1 S1 . . 120.20(5) ?
    C6 N2 C17 . . 120.21(6) ?
    C6 N2 C26 . . 118.97(6) ?
    C17 N2 C26 . . 120.77(6) ?
    N1 C1 C2 . . 101.53(5) ?
    N1 C1 H1A . . 111.5 ?
    C2 C1 H1A . . 111.5 ?
    N1 C1 H1B . . 111.5 ?
    C2 C1 H1B . . 111.5 ?
    H1A C1 H1B . . 109.3 ?
    C5 C2 C1 . . 118.88(6) ?
    C5 C2 C3 . . 112.23(6) ?
    C1 C2 C3 . . 103.40(6) ?
    C5 C2 H2 . . 107.2 ?
    C1 C2 H2 . . 107.2 ?
    C3 C2 H2 . . 107.2 ?
    C7 C3 C2 . . 107.88(5) ?
    C7 C3 C4 . . 120.70(6) ?
    C2 C3 C4 . . 102.90(5) ?
    C7 C3 H3 . . 108.2 ?
    C2 C3 H3 . . 108.2 ?
    C4 C3 H3 . . 108.2 ?
    N1 C4 C24 . . 109.79(6) ?
    N1 C4 C3 . . 102.05(5) ?
    C24 C4 C3 . . 115.58(6) ?
    N1 C4 H4 . . 109.7 ?
    C24 C4 H4 . . 109.7 ?
    C3 C4 H4 . . 109.7 ?
    O3 C5 C2 . . 106.88(6) ?
    O3 C5 C15 . . 103.73(6) ?
    C2 C5 C15 . . 112.07(6) ?
    O3 C5 C16 . . 106.72(6) ?
    C2 C5 C16 . . 114.79(6) ?
    C15 C5 C16 . . 111.75(6) ?
    O3 C6 N2 . . 111.07(6) ?
    O3 C6 C7 . . 125.22(6) ?
    N2 C6 C7 . . 123.71(6) ?
    C6 C7 C23 . . 118.59(6) ?
    C6 C7 C3 . . 116.49(6) ?
    C23 C7 C3 . . 124.90(6) ?
    C13 C8 C9 . . 120.45(8) ?
    C13 C8 S1 . . 119.77(6) ?
    C9 C8 S1 . . 119.77(6) ?
    C10 C9 C8 . . 119.05(8) ?
    C10 C9 H9 . . 120.5 ?
    C8 C9 H9 . . 120.5 ?
    C9 C10 C11 . . 121.74(8) ?
    C9 C10 H10 . . 119.1 ?
    C11 C10 H10 . . 119.1 ?
    C10 C11 C12 . . 118.13(8) ?
    C10 C11 C14 . . 120.43(9) ?
    C12 C11 C14 . . 121.44(8) ?
    C13 C12 C11 . . 121.24(8) ?
    C13 C12 H12 . . 119.4 ?
    C11 C12 H12 . . 119.4 ?
    C12 C13 C8 . . 119.38(8) ?
    C12 C13 H13 . . 120.3 ?
    C8 C13 H13 . . 120.3 ?
    C11 C14 H14A . . 109.5 ?
    C11 C14 H14B . . 109.5 ?
    H14A C14 H14B . . 109.5 ?
    C11 C14 H14C . . 109.5 ?
    H14A C14 H14C . . 109.5 ?
    H14B C14 H14C . . 109.5 ?
    C5 C15 H15A . . 109.5 ?
    C5 C15 H15B . . 109.5 ?
    H15A C15 H15B . . 109.5 ?
    C5 C15 H15C . . 109.5 ?
    H15A C15 H15C . . 109.5 ?
    H15B C15 H15C . . 109.5 ?
    C5 C16 H16A . . 109.5 ?
    C5 C16 H16B . . 109.5 ?
    H16A C16 H16B . . 109.5 ?
    C5 C16 H16C . . 109.5 ?
    H16A C16 H16C . . 109.5 ?
    H16B C16 H16C . . 109.5 ?
    N2 C17 C22 . . 119.09(6) ?
    N2 C17 C18 . . 121.27(7) ?
    C22 C17 C18 . . 119.61(7) ?
    C19 C18 C17 . . 119.61(7) ?
    C19 C18 H18 . . 120.2 ?
    C17 C18 H18 . . 120.2 ?
    C18 C19 C20 . . 121.29(7) ?
    C18 C19 H19 . . 119.4 ?
    C20 C19 H19 . . 119.4 ?
    C21 C20 C19 . . 119.20(7) ?
    C21 C20 H20 . . 120.4 ?
    C19 C20 H20 . . 120.4 ?
    C20 C21 C22 . . 120.98(7) ?
    C20 C21 H21 . . 119.5 ?
    C22 C21 H21 . . 119.5 ?
    C17 C22 C21 . . 119.29(7) ?
    C17 C22 C23 . . 120.83(6) ?
    C21 C22 C23 . . 119.88(7) ?
    O4 C23 C7 . . 122.29(7) ?
    O4 C23 C22 . . 120.33(6) ?
    C7 C23 C22 . . 117.37(6) ?
    C25 C24 C4 . . 114.19(7) ?
    C25 C24 H24A . . 108.7 ?
    C4 C24 H24A . . 108.7 ?
    C25 C24 H24B . . 108.7 ?
    C4 C24 H24B . . 108.7 ?
    H24A C24 H24B . . 107.6 ?
    C24 C25 H25A . . 109.5 ?
    C24 C25 H25B . . 109.5 ?
    H25A C25 H25B . . 109.5 ?
    C24 C25 H25C . . 109.5 ?
    H25A C25 H25C . . 109.5 ?
    H25B C25 H25C . . 109.5 ?
    N2 C26 H26A . . 109.5 ?
    N2 C26 H26B . . 109.5 ?
    H26A C26 H26B . . 109.5 ?
    N2 C26 H26C . . 109.5 ?
    H26A C26 H26C . . 109.5 ?
    H26B C26 H26C . . 109.5 ?
    H1W1 O1W H2W1 . . 100.8(14) ?
loop_
    _geom_torsion_atom_site_label_1
    _geom_torsion_atom_site_label_2
    _geom_torsion_atom_site_label_3
    _geom_torsion_atom_site_label_4
    _geom_torsion_site_symmetry_1
    _geom_torsion_site_symmetry_2
    _geom_torsion_site_symmetry_3
    _geom_torsion_site_symmetry_4
    _geom_torsion
    _geom_torsion_publ_flag
    O2 S1 N1 C1 . . . . 171.79(6) ?
    O1 S1 N1 C1 . . . . 41.91(7) ?
    C8 S1 N1 C1 . . . . -72.84(6) ?
    O2 S1 N1 C4 . . . . -41.83(7) ?
    O1 S1 N1 C4 . . . . -171.71(6) ?
    C8 S1 N1 C4 . . . . 73.54(6) ?
    C4 N1 C1 C2 . . . . -20.95(8) ?
    S1 N1 C1 C2 . . . . 127.93(6) ?
    N1 C1 C2 C5 . . . . 163.47(6) ?
    N1 C1 C2 C3 . . . . 38.34(7) ?
    C5 C2 C3 C7 . . . . 59.85(7) ?
    C1 C2 C3 C7 . . . . -170.83(6) ?
    C5 C2 C3 C4 . . . . -171.52(6) ?
    C1 C2 C3 C4 . . . . -42.20(7) ?
    C1 N1 C4 C24 . . . . -127.76(7) ?
    S1 N1 C4 C24 . . . . 83.59(7) ?
    C1 N1 C4 C3 . . . . -4.66(8) ?
    S1 N1 C4 C3 . . . . -153.32(5) ?
    C7 C3 C4 N1 . . . . 148.43(6) ?
    C2 C3 C4 N1 . . . . 28.27(7) ?
    C7 C3 C4 C24 . . . . -92.49(8) ?
    C2 C3 C4 C24 . . . . 147.35(6) ?
    C6 O3 C5 C2 . . . . 23.11(9) ?
    C6 O3 C5 C15 . . . . 141.69(7) ?
    C6 O3 C5 C16 . . . . -100.17(8) ?
    C1 C2 C5 O3 . . . . -176.29(6) ?
    C3 C2 C5 O3 . . . . -55.54(8) ?
    C1 C2 C5 C15 . . . . 70.71(9) ?
    C3 C2 C5 C15 . . . . -168.54(6) ?
    C1 C2 C5 C16 . . . . -58.17(9) ?
    C3 C2 C5 C16 . . . . 62.58(8) ?
    C5 O3 C6 N2 . . . . -174.90(6) ?
    C5 O3 C6 C7 . . . . 5.28(11) ?
    C17 N2 C6 O3 . . . . -174.60(6) ?
    C26 N2 C6 O3 . . . . 2.79(10) ?
    C17 N2 C6 C7 . . . . 5.22(11) ?
    C26 N2 C6 C7 . . . . -177.39(7) ?
    O3 C6 C7 C23 . . . . 177.57(7) ?
    N2 C6 C7 C23 . . . . -2.22(11) ?
    O3 C6 C7 C3 . . . . -1.33(11) ?
    N2 C6 C7 C3 . . . . 178.88(6) ?
    C2 C3 C7 C6 . . . . -30.00(8) ?
    C4 C3 C7 C6 . . . . -147.68(7) ?
    C2 C3 C7 C23 . . . . 151.18(7) ?
    C4 C3 C7 C23 . . . . 33.50(10) ?
    O2 S1 C8 C13 . . . . -155.91(7) ?
    O1 S1 C8 C13 . . . . -25.14(8) ?
    N1 S1 C8 C13 . . . . 89.01(7) ?
    O2 S1 C8 C9 . . . . 24.75(8) ?
    O1 S1 C8 C9 . . . . 155.53(7) ?
    N1 S1 C8 C9 . . . . -90.33(7) ?
    C13 C8 C9 C10 . . . . 0.08(12) ?
    S1 C8 C9 C10 . . . . 179.42(7) ?
    C8 C9 C10 C11 . . . . -0.04(13) ?
    C9 C10 C11 C12 . . . . -0.07(13) ?
    C9 C10 C11 C14 . . . . 179.94(8) ?
    C10 C11 C12 C13 . . . . 0.14(13) ?
    C14 C11 C12 C13 . . . . -179.87(8) ?
    C11 C12 C13 C8 . . . . -0.10(13) ?
    C9 C8 C13 C12 . . . . -0.02(13) ?
    S1 C8 C13 C12 . . . . -179.35(7) ?
    C6 N2 C17 C22 . . . . -4.08(10) ?
    C26 N2 C17 C22 . . . . 178.58(7) ?
    C6 N2 C17 C18 . . . . 173.96(7) ?
    C26 N2 C17 C18 . . . . -3.38(11) ?
    N2 C17 C18 C19 . . . . -178.65(7) ?
    C22 C17 C18 C19 . . . . -0.62(11) ?
    C17 C18 C19 C20 . . . . -0.76(12) ?
    C18 C19 C20 C21 . . . . 1.36(12) ?
    C19 C20 C21 C22 . . . . -0.58(12) ?
    N2 C17 C22 C21 . . . . 179.45(7) ?
    C18 C17 C22 C21 . . . . 1.38(10) ?
    N2 C17 C22 C23 . . . . 0.26(10) ?
    C18 C17 C22 C23 . . . . -177.81(7) ?
    C20 C21 C22 C17 . . . . -0.78(11) ?
    C20 C21 C22 C23 . . . . 178.41(7) ?
    C6 C7 C23 O4 . . . . 179.29(7) ?
    C3 C7 C23 O4 . . . . -1.91(11) ?
    C6 C7 C23 C22 . . . . -1.63(10) ?
    C3 C7 C23 C22 . . . . 177.18(6) ?
    C17 C22 C23 O4 . . . . -178.34(7) ?
    C21 C22 C23 O4 . . . . 2.47(11) ?
    C17 C22 C23 C7 . . . . 2.55(10) ?
    C21 C22 C23 C7 . . . . -176.63(7) ?
    N1 C4 C24 C25 . . . . 47.81(9) ?
    C3 C4 C24 C25 . . . . -66.92(9) ?
loop_
    _geom_hbond_atom_site_label_D
    _geom_hbond_atom_site_label_H
    _geom_hbond_atom_site_label_A
    _geom_hbond_site_symmetry_A
    _geom_hbond_distance_DH
    _geom_hbond_distance_HA
    _geom_hbond_distance_DA
    _geom_hbond_angle_DHA
    O1W H1W1 O4 2_566 0.94(2) 1.86(2) 2.7880(10) 173(2)
    O1W H2W1 O4 . 0.94(2) 1.89(2) 2.8247(9) 171(2)
    C24 H24A O4 . 0.97 2.31 3.0213(11) 129
    C24 H24B O2 . 0.97 2.49 3.0748(11) 119
    C15 H15B O1 2_555 0.96 2.42 3.3641(11) 168
    C26 H26C O1W 2_666 0.96 2.45 3.3333(12) 152
    C19 H19 Cg1 2_666 0.93 2.84 3.6777(10) 151
    C25 H25B Cg2 2_556 0.96 2.79 3.5358(12) 135
