# Supplementary material for: 1-Ethyl-2-tosyl-4,4,6-trimethyl-2,3,3a,4-tetra­hydro-1H-pyrrolo[3,4-c]pyrano[6,5-b]quinoline-11(6H)-one monohydrate
Source: Acta Crystallogr Sect E Struct Rep Online. 2009 Aug 8;65(Pt 9):o2099–100. doi: 10.1107/S1600536809030761 (PMC2970140; doi:10.1107/S1600536809030761)
Supplement: Supplementary file 2 [file e-65-o2099-Isup2.hkl]

# 
# h,k,l, Fc-squared, Fo-squared, sigma(Fo-squared) and status flag 
# 
data_I
_shelx_title ' JGN5_0m in P-1 (100K)' 
_shelx_refln_list_code          4 
_shelx_F_calc_maximum      133.51 
_exptl_crystal_F_000       516.00 
_reflns_d_resolution_high  0.6196 
 
loop_ 
 _symmetry_equiv_pos_as_xyz 
 'x, y, z' 
 '-x, -y, -z' 
 
_cell_length_a     9.6964 
_cell_length_b    10.2315 
_cell_length_c    13.5500 
_cell_angle_alpha  92.143 
_cell_angle_beta   93.142 
_cell_angle_gamma 115.703 
 
_shelx_F_squared_multiplier     1.000 
 
loop_ 
 _refln_index_h 
 _refln_index_k 
 _refln_index_l 
 _refln_F_squared_calc 
 _refln_F_squared_meas 
 _refln_F_squared_sigma 
 _refln_observed_status 
   1   0   0     2059.09     1415.68     38.63 o 
   2   0   0       32.70       21.82      0.70 o 
   3   0   0       86.37       97.75      1.86 o 
   4   0   0      551.35      534.84      7.13 o 
   5   0   0      164.11      174.71      1.97 o 
   6   0   0      119.73      109.54      1.60 o 
   7   0   0       47.04       45.15      1.42 o 
   8   0   0      552.39      525.43      6.99 o 
   9   0   0       11.60        9.16      0.73 o 
  10   0   0        3.18        3.12      0.60 o 
  11   0   0       61.91       59.36      1.88 o 
  12   0   0       13.10       13.64      1.77 o 
  13   0   0        0.37        0.78      1.00 o 
  14   0   0        6.77        5.54      0.97 o 
 -14   1   0        3.82        2.83      0.80 o 
 -13   1   0      152.99      161.88      3.49 o 
 -12   1   0        0.19       -0.13      0.50 o 
 -11   1   0      151.62      153.21      3.20 o 
 -10   1   0      258.85      253.07      4.32 o 
  -9   1   0        5.94        6.82      0.54 o 
  -8   1   0      719.53      727.27     10.41 o 
  -7   1   0      473.59      463.78      6.75 o 
  -6   1   0      448.50      411.95      5.93 o 
  -5   1   0      151.18      195.40      5.09 o 
  -4   1   0       33.03       34.90      1.25 o 
  -3   1   0       65.14       56.13      1.68 o 
  -2   1   0     3142.29     3102.10     37.24 o 
  -1   1   0     1691.77     1583.08    120.83 o 
   1   1   0     2118.48     2158.14     28.92 o 
   2   1   0      148.60      164.16      2.11 o 
   3   1   0       39.82       23.58      0.59 o 
   4   1   0      534.67      572.01      9.95 o 
   5   1   0      182.27      193.82      2.64 o 
   6   1   0       95.94       87.54      1.53 o 
   7   1   0      558.74      538.95      7.16 o 
   8   1   0        0.01        0.67      0.48 o 
   9   1   0       11.53       10.17      0.82 o 
  10   1   0       19.91       20.93      1.68 o 
  11   1   0      139.53      143.88      3.50 o 
  12   1   0        4.02        1.96      1.14 o 
  13   1   0        2.05        1.32      0.78 o 
 -14   2   0       75.13       76.95      2.33 o 
 -13   2   0       80.04       91.87      2.29 o 
 -12   2   0        8.46        7.61      0.88 o 
 -11   2   0        0.54        0.71      0.42 o 
 -10   2   0       10.59       11.15      0.64 o 
  -9   2   0       65.71       59.91      1.40 o 
  -8   2   0       96.58       92.46      2.32 o 
  -7   2   0        0.72        0.45      0.77 o 
  -6   2   0      184.51      195.18      6.40 o 
  -5   2   0      759.57      938.65     16.67 o 
  -4   2   0      114.75       96.31      1.81 o 
  -3   2   0     1262.72     1262.18     15.91 o 
  -2   2   0     8636.83     8641.61    269.11 o 
  -1   2   0      995.45     1089.63     11.96 o 
   1   2   0       10.06        7.33      0.30 o 
   2   2   0     2511.92     2718.84     28.14 o 
   3   2   0     3272.18     3585.32     37.06 o 
   4   2   0        5.83        6.36      0.42 o 
   5   2   0       24.78       29.54      0.78 o 
   6   2   0      130.72      129.43      2.26 o 
   7   2   0       91.74       78.64      2.58 o 
   8   2   0      307.22      274.69      4.88 o 
   9   2   0      295.94      294.44      5.29 o 
  10   2   0       19.28       17.03      1.16 o 
  11   2   0       25.04       25.16      1.80 o 
  12   2   0        1.35        1.11      0.82 o 
  13   2   0       13.73       13.84      1.39 o 
 -15   3   0       22.46       19.95      1.20 o 
 -14   3   0       48.75       51.81      2.15 o 
 -13   3   0       14.18       14.67      1.34 o 
 -12   3   0        5.95        4.33      0.54 o 
 -11   3   0       28.36       28.37      1.38 o 
 -10   3   0      297.62      290.72      4.08 o 
  -9   3   0       28.87       28.27      2.38 o 
  -8   3   0       12.64       15.38      1.68 o 
  -7   3   0      113.78      120.69      4.68 o 
  -6   3   0       91.93       88.35      3.94 o 
  -5   3   0      423.26      445.62      7.68 o 
  -4   3   0     3860.24     4156.42     57.15 o 
  -3   3   0      501.21      532.29      7.00 o 
  -2   3   0      818.86      868.48      8.79 o 
  -1   3   0       28.74       24.54      0.43 o 
   0   3   0     1818.46     1940.33     22.67 o 
   1   3   0     1473.33     1556.19     16.09 o 
   2   3   0       49.68       48.07      0.78 o 
   3   3   0      246.01      258.97      3.03 o 
   4   3   0       32.78       25.94      0.56 o 
   5   3   0       93.91      102.47      1.94 o 
   6   3   0       55.37       46.38      1.49 o 
   7   3   0      447.44      441.83      7.14 o 
   8   3   0       31.68       26.52      1.75 o 
   9   3   0       28.52       27.47      1.44 o 
  10   3   0       73.23       75.49      2.40 o 
  11   3   0      117.37      116.25      3.20 o 
  12   3   0        3.25        1.85      0.93 o 
 -15   4   0       13.59       13.09      1.28 o 
 -14   4   0        2.97        2.11      1.20 o 
 -13   4   0        6.24        5.82      1.91 o 
 -12   4   0        3.15        3.66      0.53 o 
 -11   4   0       23.48       31.69      3.05 o 
 -10   4   0      366.80      373.17     12.21 o 
  -9   4   0      307.29      294.70      9.92 o 
  -8   4   0       92.22       71.30      3.59 o 
  -7   4   0        1.07        4.65      0.79 o 
  -6   4   0      141.86      135.23      2.56 o 
  -5   4   0      277.83      385.19      5.05 o 
  -4   4   0     1650.70     1793.76     26.60 o 
  -3   4   0     4092.61     4327.44     49.55 o 
  -2   4   0     1758.49     1808.58     16.54 o 
  -1   4   0       42.61       37.61      0.60 o 
   0   4   0       11.22        4.48      0.22 o 
   1   4   0     3807.29     4145.93     37.57 o 
   2   4   0      147.81      155.38      1.66 o 
   3   4   0     1446.81     1526.88     14.27 o 
   4   4   0       27.28       34.34      0.76 o 
   5   4   0      246.68      232.76      3.68 o 
   6   4   0      165.25      139.13      3.02 o 
   7   4   0       11.58        9.75      1.17 o 
   8   4   0       92.07       83.26      2.66 o 
   9   4   0       10.21       11.31      1.10 o 
  10   4   0       81.45       85.31      2.74 o 
  11   4   0       10.52       11.23      1.36 o 
 -15   5   0       67.42       80.00      2.78 o 
 -14   5   0       72.85       73.16      2.21 o 
 -13   5   0      117.02      131.50      5.22 o 
 -12   5   0       77.42       86.75      5.05 o 
 -11   5   0       18.99       18.28      1.69 o 
 -10   5   0      230.37      241.47      8.83 o 
  -9   5   0     1769.89     1616.54     44.38 o 
  -8   5   0      315.20      330.75      6.45 o 
  -7   5   0       64.04       54.05      0.95 o 
  -6   5   0      275.28      272.18      2.96 o 
  -5   5   0      419.15      439.30      4.36 o 
  -4   5   0      467.73      591.88      7.45 o 
  -3   5   0      111.05      102.42      1.20 o 
  -2   5   0      452.35      537.68      6.01 o 
  -1   5   0        0.39        0.47      0.13 o 
   0   5   0       78.16       93.95      1.26 o 
   1   5   0       92.04       93.74      1.35 o 
   2   5   0      120.15      143.80      1.73 o 
   3   5   0      897.45      889.26      9.21 o 
   4   5   0        0.44        0.51      0.36 o 
   5   5   0       20.75       23.91      0.79 o 
   6   5   0       21.11       22.56      1.26 o 
   7   5   0        5.85        5.37      0.85 o 
   8   5   0        0.43       -0.71      0.75 o 
   9   5   0       78.15       77.06      2.61 o 
  10   5   0       47.35       46.59      2.14 o 
  11   5   0       28.78       30.31      2.13 o 
 -12   6   0       44.42       42.37      3.55 o 
 -11   6   0       36.89       30.83      2.81 o 
 -10   6   0        2.22        5.27      1.53 o 
  -9   6   0      156.48      129.90      3.41 o 
  -8   6   0      115.18      125.00      2.93 o 
  -7   6   0      435.98      442.08      5.51 o 
  -6   6   0       62.32       57.22      1.15 o 
  -5   6   0      131.92      152.29      2.09 o 
  -4   6   0       26.36       22.74      0.64 o 
  -3   6   0       62.55       84.08      1.13 o 
  -2   6   0       11.95       21.08      0.46 o 
  -1   6   0      583.45      631.82      5.86 o 
   0   6   0       50.15       50.92      1.14 o 
   1   6   0      132.76      116.71      1.47 o 
   2   6   0       80.50      102.40      1.42 o 
   3   6   0      168.60      170.50      2.39 o 
   4   6   0       18.79       10.59      0.63 o 
   5   6   0       68.97       65.37      1.43 o 
   6   6   0       93.89       97.33      2.69 o 
   7   6   0       81.99       85.30      2.60 o 
   8   6   0       51.92       54.22      2.19 o 
   9   6   0        4.63        3.40      1.02 o 
  10   6   0       12.09       14.08      1.66 o 
 -11   7   0        8.13        5.27      0.59 o 
 -10   7   0       99.28       92.03      1.73 o 
  -9   7   0      140.66      123.24      2.26 o 
  -8   7   0        8.27        8.44      0.49 o 
  -7   7   0      343.84      388.23      5.06 o 
  -6   7   0      224.50      228.06      3.00 o 
  -5   7   0      462.44      448.03      4.80 o 
  -4   7   0       80.23       92.62      1.49 o 
  -3   7   0      508.63      521.48      5.48 o 
  -2   7   0       24.33       19.69      0.45 o 
  -1   7   0      338.09      362.34      3.41 o 
   0   7   0      214.04      217.05      2.74 o 
   1   7   0      659.85      619.36      5.79 o 
   2   7   0       11.21       15.97      0.55 o 
   3   7   0      139.70      144.38      2.25 o 
   4   7   0       86.86       83.09      1.74 o 
   5   7   0       13.99       13.92      1.37 o 
   6   7   0        0.82        2.98      0.70 o 
   7   7   0       46.09       46.14      2.41 o 
   8   7   0       28.32       26.02      1.72 o 
   9   7   0       19.27       18.07      1.83 o 
 -13   8   0      376.55      418.77     10.21 o 
 -12   8   0       29.13       27.52      1.53 o 
 -11   8   0       21.37       21.48      1.63 o 
 -10   8   0        0.42        0.97      0.40 o 
  -9   8   0        3.00        3.81      0.41 o 
  -8   8   0      100.14       92.13      1.56 o 
  -7   8   0      434.19      388.15      4.30 o 
  -6   8   0        9.10        5.85      0.45 o 
  -5   8   0      145.96      124.12      2.16 o 
  -4   8   0       91.15       76.58      1.18 o 
  -3   8   0        2.26        4.02      0.66 o 
  -2   8   0        4.89        6.24      0.37 o 
  -1   8   0      390.89      410.27      4.77 o 
   0   8   0      227.28      206.63      2.56 o 
   1   8   0       70.84       70.71      1.34 o 
   2   8   0       70.57       58.41      1.30 o 
   3   8   0      155.19      152.68      2.87 o 
   4   8   0        5.96        4.10      0.89 o 
   5   8   0        7.18        7.45      0.86 o 
   6   8   0        0.26        0.02      0.65 o 
   7   8   0       60.66       64.72      2.10 o 
   8   8   0        9.18        6.38      1.20 o 
 -15   9   0        0.01        1.28      0.62 o 
 -14   9   0      410.98      464.20     11.47 o 
 -13   9   0       26.89       24.59      1.74 o 
 -12   9   0      326.62      339.76     11.93 o 
 -11   9   0      119.83      122.46     10.10 o 
 -10   9   0        0.39        0.37      0.45 o 
  -9   9   0       40.87       47.18      2.96 o 
  -8   9   0       35.09       28.47      1.03 o 
  -7   9   0      257.27      223.17      3.19 o 
  -6   9   0      918.01      876.89     11.59 o 
  -5   9   0       55.74       58.12      1.46 o 
  -4   9   0       20.43       16.75      0.67 o 
  -3   9   0       14.21       11.81      0.62 o 
  -2   9   0        7.69        8.51      0.54 o 
  -1   9   0      530.44      507.40      5.83 o 
   0   9   0       81.49       65.22      1.36 o 
   1   9   0       48.42       48.78      1.36 o 
   2   9   0       10.79        9.00      0.76 o 
   3   9   0      122.34      125.90      4.83 o 
   4   9   0      391.33      403.23     11.22 o 
   5   9   0       70.83       63.91      3.60 o 
   6   9   0       78.84       78.82      4.14 o 
   7   9   0        5.97        5.53      1.72 o 
   8   9   0        4.21        5.10      1.85 o 
 -15  10   0        1.61        2.09      0.84 o 
 -14  10   0      215.46      250.94      7.18 o 
 -13  10   0        0.41       -0.57      0.88 o 
 -12  10   0        3.22        3.83      0.70 o 
 -11  10   0       11.91       16.15      1.38 o 
 -10  10   0        9.36        9.03      0.88 o 
  -9  10   0      461.73      454.21      8.52 o 
  -8  10   0       93.01       89.55      2.30 o 
  -7  10   0      121.26      116.69      2.66 o 
  -6  10   0      562.41      552.44      7.24 o 
  -5  10   0       64.72       61.87      1.80 o 
  -4  10   0       78.82       78.33      2.04 o 
  -3  10   0       31.00       30.47      1.37 o 
  -2  10   0        9.05        9.30      0.52 o 
  -1  10   0       94.35       93.41      1.71 o 
   0  10   0       81.07       75.38      1.55 o 
   1  10   0       44.29       37.90      1.39 o 
   2  10   0        4.32        3.19      0.63 o 
   3  10   0       28.20       26.50      2.29 o 
   4  10   0      120.72      120.19      5.00 o 
   5  10   0       23.93       27.51      2.58 o 
   6  10   0        8.85       10.65      2.04 o 
   7  10   0        0.00       -0.56      1.38 o 
 -15  11   0       11.03        8.74      1.36 o 
 -14  11   0       17.05       15.43      1.70 o 
 -13  11   0        0.01       -0.54      0.83 o 
 -12  11   0        0.02        0.39      0.89 o 
 -11  11   0        2.12        2.03      0.73 o 
 -10  11   0       68.43       67.93      2.32 o 
  -9  11   0        8.71        8.82      0.97 o 
  -8  11   0       17.89       20.71      1.20 o 
  -7  11   0      390.47      372.30      6.49 o 
  -6  11   0       11.19       11.49      1.75 o 
  -5  11   0       85.63       76.79      2.16 o 
  -4  11   0       12.90       13.13      2.10 o 
  -3  11   0       87.47       86.19      2.15 o 
  -2  11   0      112.25      110.12      2.83 o 
  -1  11   0       15.32       12.55      0.77 o 
   0  11   0        2.25        1.42      0.95 o 
   1  11   0       28.28       24.55      1.25 o 
   2  11   0       28.91       27.49      3.91 o 
   3  11   0       82.40       81.94      3.24 o 
   4  11   0        0.14        0.89      1.07 o 
   5  11   0       10.33        7.92      1.82 o 
 -14  12   0       16.22       19.59      1.95 o 
 -13  12   0        0.93        1.50      1.15 o 
 -12  12   0       19.80       21.53      2.06 o 
 -11  12   0      356.10      397.71     11.51 o 
 -10  12   0       40.92       45.63      2.98 o 
  -9  12   0       57.15       61.79      3.54 o 
  -8  12   0       20.92       21.61      1.73 o 
  -7  12   0       84.24       84.64      3.27 o 
  -6  12   0        1.82        1.39      0.79 o 
  -5  12   0       31.57       33.96      1.58 o 
  -4  12   0        0.12        0.55      0.63 o 
  -3  12   0       83.69       81.70      2.79 o 
  -2  12   0        8.21        6.79      1.05 o 
  -1  12   0       26.95       23.92      1.58 o 
   0  12   0      248.14      264.19      6.08 o 
   1  12   0      300.54      313.34      5.37 o 
   2  12   0      238.26      243.48      6.20 o 
   3  12   0        0.37        0.14      0.94 o 
   4  12   0       42.23       44.88      2.63 o 
 -14  13   0       43.57       46.91      3.13 o 
 -13  13   0       23.05       25.81      2.44 o 
 -12  13   0       57.45       58.50      3.62 o 
 -11  13   0       88.18       95.14      4.62 o 
 -10  13   0        8.80       11.76      1.95 o 
  -9  13   0        7.53        8.59      1.35 o 
  -8  13   0       18.46       17.84      1.76 o 
  -7  13   0       45.04       41.32      2.45 o 
  -6  13   0       21.88       18.02      1.81 o 
  -5  13   0        0.12       -1.23      0.61 o 
  -4  13   0      149.09      150.87      3.56 o 
  -3  13   0       17.62       21.94      1.61 o 
  -2  13   0        9.28        8.74      1.19 o 
  -1  13   0        8.36        4.42      1.04 o 
   0  13   0      241.65      254.40      4.60 o 
   1  13   0        0.06       -0.55      1.37 o 
   2  13   0      140.60      147.17      5.43 o 
   3  13   0        7.18        4.09      1.30 o 
 -13  14   0        3.87        9.18      1.90 o 
 -12  14   0       36.73       31.33      2.90 o 
 -11  14   0      204.88      216.64      8.04 o 
 -10  14   0       16.13       15.40      2.27 o 
  -9  14   0       31.15       31.37      3.20 o 
  -8  14   0        2.45        1.55      1.08 o 
  -7  14   0        0.26       -0.57      0.96 o 
  -6  14   0       21.82       21.67      1.43 o 
  -5  14   0        8.28        8.43      1.50 o 
  -4  14   0        8.36       11.43      3.07 o 
  -3  14   0       92.10       93.32      3.27 o 
  -2  14   0       31.08       29.93      1.92 o 
  -1  14   0        3.51        3.09      1.58 o 
   0  14   0       30.46       33.11      4.48 o 
   1  14   0       31.02       28.75      4.08 o 
 -12  15   0        0.34       -1.26      1.38 o 
 -11  15   0        0.02       -0.72      1.31 o 
 -10  15   0       85.94       91.77      5.21 o 
  -9  15   0       13.75       13.24      3.45 o 
  -8  15   0       25.45       27.70      2.59 o 
  -7  15   0        6.62        4.63      1.45 o 
  -6  15   0        3.02        1.08      0.84 o 
  -5  15   0        0.06        0.06      0.88 o 
  -4  15   0       36.75       32.91      2.52 o 
  -3  15   0        4.13        5.31      1.21 o 
  -2  15   0       22.99       21.80      2.86 o 
  -1  15   0       16.07       16.08      1.52 o 
 -10  16   0       17.15       17.64      2.78 o 
  -9  16   0        2.04        3.53      2.12 o 
  -8  16   0        0.09        1.55      1.26 o 
  -7  16   0        8.92        8.81      1.23 o 
  -6  16   0        0.06       -0.12      0.98 o 
  -5  16   0        3.51        1.92      1.82 o 
  -4  16   0        5.05        3.17      1.21 o 
   4 -16   1        0.04       -0.55      0.99 o 
   5 -16   1        5.30        5.80      1.70 o 
   6 -16   1        3.92        3.70      1.21 o 
   7 -16   1        2.16        1.19      0.96 o 
   8 -16   1       72.94       73.47      3.77 o 
   9 -16   1      212.37      226.20      6.83 o 
  10 -16   1       16.59       17.03      2.73 o 
   1 -15   1       10.50       10.90      4.23 o 
   2 -15   1       13.93       13.05      1.47 o 
   3 -15   1        0.96        0.61      0.98 o 
   4 -15   1        6.44        5.02      1.17 o 
   5 -15   1       16.43       18.88      1.69 o 
   6 -15   1        9.70        6.45      1.09 o 
   7 -15   1        5.91        4.23      1.34 o 
   8 -15   1        8.56        9.50      1.66 o 
   9 -15   1       61.88       61.13      3.24 o 
  10 -15   1       51.25       48.40      3.86 o 
  11 -15   1       12.06       12.38      2.29 o 
  12 -15   1       10.21        9.35      2.07 o 
  -1 -14   1        0.38       -0.07      0.97 o 
   0 -14   1       61.98       66.44      2.60 o 
   1 -14   1        0.15        0.75      1.79 o 
   2 -14   1        9.19        9.54      1.27 o 
   3 -14   1       55.77       58.40      2.55 o 
   4 -14   1        5.26        6.19      1.18 o 
   5 -14   1        2.99        2.31      0.88 o 
   6 -14   1        1.53        2.19      0.87 o 
   7 -14   1       29.54       30.78      2.32 o 
   8 -14   1       49.82       43.31      2.67 o 
   9 -14   1        6.54        6.91      1.42 o 
  10 -14   1       22.44       23.60      2.66 o 
  11 -14   1       25.31       25.96      2.75 o 
  12 -14   1      100.52      114.82      5.41 o 
  13 -14   1       11.83        9.82      1.94 o 
  -3 -13   1        2.57        0.77      1.19 o 
  -2 -13   1        1.13        3.25      1.16 o 
  -1 -13   1      211.34      218.36     16.04 o 
   0 -13   1        0.30       -0.08      0.93 o 
   1 -13   1       24.02       24.70      3.33 o 
   2 -13   1       65.42       70.43      2.69 o 
   3 -13   1       25.57       26.56      1.78 o 
   4 -13   1        6.28        5.40      0.96 o 
   5 -13   1       36.07       36.82      2.13 o 
   6 -13   1       11.00       10.46      1.87 o 
   7 -13   1       21.23       21.58      2.97 o 
   8 -13   1        8.97        7.20      1.35 o 
   9 -13   1        5.30        4.72      1.53 o 
  10 -13   1      179.37      189.34      7.13 o 
  11 -13   1        0.45        0.20      1.09 o 
  12 -13   1       93.36       92.45      4.58 o 
  13 -13   1       79.58       81.51      4.19 o 
  -4 -12   1        0.05       -0.14      1.03 o 
  -3 -12   1        7.75        6.11      1.30 o 
  -2 -12   1      123.71      114.86      7.78 o 
  -1 -12   1       58.64       55.15      1.82 o 
   0 -12   1       59.79       57.95      1.82 o 
   1 -12   1        9.97        9.28      0.83 o 
   2 -12   1       12.39       12.31      1.26 o 
   3 -12   1       72.70       71.64      3.12 o 
   4 -12   1        5.82        4.96      1.04 o 
   5 -12   1        0.64        0.67      0.66 o 
   6 -12   1     1493.24     1456.78     26.21 o 
   7 -12   1        0.52        1.20      0.70 o 
   8 -12   1       15.71       18.07      1.23 o 
   9 -12   1        1.28        1.20      0.73 o 
  10 -12   1       53.17       55.43      3.15 o 
  11 -12   1       40.27       36.68      1.88 o 
  12 -12   1       24.70       25.59      1.55 o 
  13 -12   1       11.69        8.52      1.63 o 
  14 -12   1        0.12       -0.51      0.98 o 
  -5 -11   1       44.84       40.78      2.59 o 
  -4 -11   1       16.77       16.09      4.30 o 
  -3 -11   1       36.91       38.34      2.33 o 
  -2 -11   1      136.08      132.28      4.07 o 
  -1 -11   1      223.36      223.75      4.57 o 
   0 -11   1      140.88      139.50      2.95 o 
   1 -11   1        1.33        1.06      0.50 o 
   2 -11   1        5.76        6.55      0.86 o 
   3 -11   1      113.73      115.65      2.55 o 
   4 -11   1      218.54      229.53      3.99 o 
   5 -11   1      192.48      190.41      3.08 o 
   6 -11   1       64.35       66.63      2.17 o 
   7 -11   1        0.81       -0.08      0.56 o 
   8 -11   1       68.30       68.05      2.34 o 
   9 -11   1        4.37        3.46      0.78 o 
  10 -11   1        9.54        7.96      0.95 o 
  11 -11   1      148.21      145.02      3.67 o 
  12 -11   1       65.37       61.38      2.16 o 
  13 -11   1       88.58       98.13      4.12 o 
  14 -11   1        0.02       -0.44      0.98 o 
  -7 -10   1        2.14       -0.79      1.47 o 
  -6 -10   1       47.33       46.21      3.39 o 
  -5 -10   1       45.03       48.51      3.27 o 
  -4 -10   1       11.68        9.32      1.74 o 
  -3 -10   1        9.53        8.73      1.58 o 
  -2 -10   1        0.08       -0.60      0.50 o 
  -1 -10   1       94.38       89.36      2.15 o 
   0 -10   1       99.66       96.66      1.91 o 
   1 -10   1        0.25        0.21      0.77 o 
   2 -10   1        7.61        7.82      0.50 o 
   3 -10   1       38.85       33.09      1.41 o 
   4 -10   1       49.00       45.61      1.13 o 
   5 -10   1      245.63      257.55      4.36 o 
   6 -10   1      759.03      734.92      8.55 o 
   7 -10   1       20.30       15.66      1.31 o 
   8 -10   1       28.30       26.19      1.41 o 
   9 -10   1      193.21      198.60      6.06 o 
  10 -10   1      190.77      192.08      4.29 o 
  11 -10   1       60.85       64.44      2.06 o 
  12 -10   1       93.48      101.25      2.68 o 
  13 -10   1       25.36       27.15      1.35 o 
  14 -10   1       45.51       48.93      2.63 o 
  15 -10   1       28.15       29.41      1.87 o 
  -8  -9   1       22.40       18.09      2.54 o 
  -7  -9   1        7.36        6.70      1.74 o 
  -6  -9   1       11.49        9.70      1.82 o 
  -5  -9   1       69.52       66.13      3.69 o 
  -4  -9   1       17.45       16.56      1.95 o 
  -3  -9   1       98.16       96.86      4.11 o 
  -2  -9   1       66.59       66.91      1.94 o 
  -1  -9   1      190.61      186.29      2.88 o 
   0  -9   1       41.45       37.02      1.02 o 
   1  -9   1       74.37       75.33      1.42 o 
   2  -9   1      410.84      426.01      4.42 o 
   3  -9   1       21.55       16.93      0.66 o 
   4  -9   1      184.13      171.67      2.40 o 
   5  -9   1       54.61       51.04      1.50 o 
   6  -9   1        9.46       10.06      0.63 o 
   7  -9   1        6.13        3.94      0.47 o 
   8  -9   1        0.82        0.94      0.46 o 
   9  -9   1       54.42       61.38      1.95 o 
  10  -9   1       24.94       22.82      1.18 o 
  11  -9   1       16.78       16.37      1.04 o 
  12  -9   1       13.70       11.99      1.31 o 
  13  -9   1      217.69      225.76      4.46 o 
  14  -9   1       58.70       64.94      2.68 o 
  15  -9   1        0.03        0.42      0.69 o 
  -9  -8   1        0.04        1.48      1.24 o 
  -8  -8   1        1.23        0.60      0.95 o 
  -7  -8   1       11.21       12.39      1.17 o 
  -6  -8   1        0.01       -0.67      0.61 o 
  -5  -8   1       20.75       18.95      1.14 o 
  -4  -8   1      246.33      254.12      4.20 o 
  -3  -8   1       28.61       30.57      1.26 o 
  -2  -8   1        2.06        1.66      0.36 o 
  -1  -8   1       56.09       49.44      1.10 o 
   0  -8   1        3.13        3.20      0.37 o 
   1  -8   1       36.44       45.00      1.02 o 
   2  -8   1       44.91       57.36      0.94 o 
   3  -8   1       41.26       49.30      0.96 o 
   4  -8   1      308.68      301.19      3.21 o 
   5  -8   1       12.01       13.35      0.68 o 
   6  -8   1      365.89      373.85      4.62 o 
   7  -8   1      122.56      116.51      2.08 o 
   8  -8   1       75.17       81.04      1.81 o 
   9  -8   1      255.46      233.17      4.35 o 
  10  -8   1       35.06       39.64      1.52 o 
  11  -8   1        2.98        3.35      0.53 o 
  12  -8   1       34.13       31.68      1.21 o 
  13  -8   1       83.37       90.10      3.08 o 
  14  -8   1       14.08       13.83      1.15 o 
  15  -8   1       19.43       19.15      1.31 o 
  -9  -7   1        0.22       -1.52      0.93 o 
  -8  -7   1       43.84       47.78      2.22 o 
  -7  -7   1       44.08       43.19      2.03 o 
  -6  -7   1        0.97        0.91      0.66 o 
  -5  -7   1       41.75       42.88      1.56 o 
  -4  -7   1       37.14       40.63      1.20 o 
  -3  -7   1      296.74      316.84      5.12 o 
  -2  -7   1        8.51        5.27      0.50 o 
  -1  -7   1      466.98      468.23      4.75 o 
   0  -7   1      280.38      259.43      2.70 o 
   1  -7   1      279.36      299.11      3.08 o 
   2  -7   1        5.15        5.30      0.26 o 
   3  -7   1       20.71       27.60      0.61 o 
   4  -7   1      258.97      299.04      3.45 o 
   5  -7   1      213.99      218.53      2.78 o 
   6  -7   1      357.44      344.95      4.20 o 
   7  -7   1      638.10      603.19      7.48 o 
   8  -7   1        6.07        5.90      0.67 o 
   9  -7   1      292.06      246.17      3.77 o 
  10  -7   1       48.36       54.57      1.29 o 
  11  -7   1      120.96      124.75      3.62 o 
  12  -7   1      117.42      124.15      3.60 o 
  13  -7   1      339.26      348.93      8.56 o 
  14  -7   1       49.48       48.97      1.92 o 
  15  -7   1       42.59       46.05      1.85 o 
 -10  -6   1       13.73       15.05      1.65 o 
  -9  -6   1       16.81       17.55      1.47 o 
  -8  -6   1       13.70       15.19      1.34 o 
  -7  -6   1       15.38       13.31      1.19 o 
  -6  -6   1      191.15      192.03      4.09 o 
  -5  -6   1       35.98       36.24      1.04 o 
  -4  -6   1        0.35        0.10      0.38 o 
  -3  -6   1      116.31      130.51      2.01 o 
  -2  -6   1       76.28       58.52      1.05 o 
  -1  -6   1      319.43      285.40      2.82 o 
   0  -6   1        0.02        0.30      0.18 o 
   1  -6   1       30.81       34.49      0.70 o 
   2  -6   1       12.08       15.60      0.53 o 
   3  -6   1      324.26      333.83      3.48 o 
   4  -6   1      327.42      310.98      4.55 o 
   5  -6   1      163.77      168.27      2.20 o 
   6  -6   1        1.33        3.55      0.28 o 
   7  -6   1      504.74      535.37      5.82 o 
   8  -6   1     1385.25     1271.33     13.11 o 
   9  -6   1      690.41      631.36      8.35 o 
  10  -6   1       14.40        8.18      0.67 o 
  12  -6   1        7.65        6.13      0.67 o 
  13  -6   1      273.91      268.97      5.60 o 
  14  -6   1       33.09       33.74      1.57 o 
  15  -6   1       26.99       29.01      1.52 o 
 -11  -5   1        0.21       -0.70      0.92 o 
 -10  -5   1        0.45        1.18      0.88 o 
  -9  -5   1       61.48       66.87      2.43 o 
  -8  -5   1       62.94       67.63      2.33 o 
  -7  -5   1        0.03       -0.31      0.72 o 
  -6  -5   1        3.31        2.24      0.67 o 
  -5  -5   1       97.11       91.40      1.62 o 
  -4  -5   1      709.63      679.35      7.27 o 
  -3  -5   1      848.11      896.65      8.92 o 
  -2  -5   1       38.28       46.79      0.73 o 
  -1  -5   1        6.80        5.64      0.30 o 
   0  -5   1      166.60      168.33      2.50 o 
   1  -5   1       43.99       34.03      0.54 o 
   2  -5   1       43.96       32.66      0.69 o 
   3  -5   1     1377.17     1402.70     12.86 o 
   4  -5   1      540.96      608.17      5.45 o 
   5  -5   1      174.85      189.29      2.03 o 
   6  -5   1      379.06      369.25      4.10 o 
   7  -5   1      672.02      779.18     12.06 o 
   8  -5   1      263.06      235.98      3.79 o 
   9  -5   1       90.86       93.78      4.56 o 
  10  -5   1        2.84        1.23      1.26 o 
  11  -5   1       34.94       36.76      3.23 o 
  12  -5   1       13.13       14.26      0.88 o 
  13  -5   1        4.54        4.25      0.66 o 
  14  -5   1        1.44        1.55      0.58 o 
  15  -5   1        5.45        5.73      0.89 o 
 -12  -4   1        4.12        3.84      2.85 o 
 -11  -4   1        6.91        4.32      2.25 o 
 -10  -4   1       53.53       57.58      2.25 o 
  -9  -4   1        5.78        2.47      0.88 o 
  -8  -4   1       41.60       40.80      2.68 o 
  -7  -4   1       57.95       58.97      1.90 o 
  -6  -4   1        0.22        1.73      0.59 o 
  -5  -4   1      291.27      302.35      5.15 o 
  -4  -4   1       45.43       45.36      0.92 o 
  -3  -4   1      236.82      251.39      2.66 o 
  -2  -4   1       11.09       11.37      0.38 o 
  -1  -4   1      485.56      517.56      4.70 o 
   0  -4   1       47.36       56.61      0.88 o 
   1  -4   1       75.16       70.26      0.92 o 
   2  -4   1       42.74       35.00      0.57 o 
   3  -4   1       29.56       37.31      0.73 o 
   4  -4   1      106.55      115.59      1.37 o 
   5  -4   1     2066.79     2412.01     31.69 o 
   6  -4   1        1.20        0.88      0.30 o 
   7  -4   1      937.66      876.30     14.67 o 
   8  -4   1       66.51       64.13      3.40 o 
   9  -4   1       65.99       53.95      3.35 o 
  10  -4   1       27.77       23.57      2.49 o 
  11  -4   1      366.13      352.87      5.43 o 
  12  -4   1        5.83        6.40      0.53 o 
  13  -4   1       72.57       81.24      2.40 o 
  14  -4   1       82.17       87.34      2.58 o 
  15  -4   1        0.54        0.07      0.71 o 
 -12  -3   1       11.95       10.07      2.22 o 
 -11  -3   1        2.61        2.05      0.86 o 
 -10  -3   1       12.90       11.55      1.11 o 
  -9  -3   1       50.62       50.36      1.86 o 
  -8  -3   1      243.76      238.18      5.78 o 
  -7  -3   1      788.69      795.61     21.28 o 
  -6  -3   1      622.40      586.02      8.91 o 
  -5  -3   1      245.54      235.73      3.79 o 
  -4  -3   1       79.27       81.86      1.09 o 
  -3  -3   1        0.05        0.35      0.18 o 
  -2  -3   1      132.47      134.81      1.93 o 
  -1  -3   1        0.23        3.94      0.25 o 
   0  -3   1      360.72      371.20      4.25 o 
   1  -3   1       11.81        5.51      0.23 o 
   2  -3   1     1247.38     1332.66     12.72 o 
   3  -3   1     1036.37     1052.21      9.43 o 
   4  -3   1     1054.22     1387.14     14.29 o 
   5  -3   1     1505.00     1589.99     19.68 o 
   6  -3   1       26.21       24.76      1.80 o 
   7  -3   1        0.36        0.25      0.71 o 
   8  -3   1      315.24      305.61      6.01 o 
   9  -3   1      907.27      853.51     12.10 o 
  10  -3   1      757.48      761.42     10.96 o 
  11  -3   1        2.56        2.90      0.45 o 
  12  -3   1      122.02      121.21      2.47 o 
  13  -3   1        7.26        6.71      0.68 o 
  14  -3   1       78.76       84.17      4.55 o 
  15  -3   1       44.41       50.17      1.80 o 
 -13  -2   1        0.01        0.45      0.83 o 
 -12  -2   1       13.30       11.95      1.29 o 
 -11  -2   1        0.38        0.91      0.65 o 
 -10  -2   1       88.59       85.36      2.97 o 
  -9  -2   1       33.25       36.27      1.51 o 
  -8  -2   1      969.50      972.20     14.12 o 
  -7  -2   1      191.20      185.05      3.47 o 
  -6  -2   1        2.17        2.36      0.39 o 
  -5  -2   1      125.88      118.19      1.71 o 
  -4  -2   1       35.43       28.63      0.65 o 
  -3  -2   1     4463.43     4602.72     48.54 o 
  -2  -2   1     2637.04     2819.81     27.72 o 
  -1  -2   1     1244.18     1369.02     15.02 o 
   0  -2   1    12077.29    11102.80    197.23 o 
   1  -2   1      682.09      655.10      6.88 o 
   2  -2   1     3847.83     3970.15     36.48 o 
   3  -2   1     1154.56     1154.99     11.61 o 
   4  -2   1      641.67      642.72      7.05 o 
   5  -2   1      363.34      351.74     10.43 o 
   6  -2   1       48.44       48.15      0.97 o 
   7  -2   1      196.79      186.99      3.88 o 
   8  -2   1        7.18        8.62      0.48 o 
   9  -2   1      225.45      212.04      3.48 o 
  10  -2   1       62.16       58.56      2.12 o 
  11  -2   1        0.26       -0.32      0.40 o 
  12  -2   1       35.36       36.68      1.33 o 
  13  -2   1       34.43       37.35      1.46 o 
  14  -2   1        5.32        5.47      0.87 o 
 -13  -1   1       14.36       12.73      1.29 o 
 -12  -1   1        6.63        5.26      1.03 o 
 -11  -1   1        0.10       -0.51      0.61 o 
 -10  -1   1        0.42       -0.55      0.55 o 
  -9  -1   1       35.86       41.91      1.50 o 
  -8  -1   1        9.11        7.87      1.26 o 
  -7  -1   1       42.26       39.14      1.06 o 
  -6  -1   1      172.28      155.71      2.74 o 
  -5  -1   1      163.09      171.62      2.04 o 
  -4  -1   1      327.48      342.42      3.59 o 
  -3  -1   1      105.12      137.71      1.74 o 
  -2  -1   1      590.95      586.07      6.56 o 
  -1  -1   1    17825.01    16302.15    184.87 o 
   0  -1   1     3903.46     3527.43     72.16 o 
   1  -1   1      433.62      475.93      4.19 o 
   2  -1   1     4114.90     4135.66     47.88 o 
   3  -1   1       63.94       70.05      1.18 o 
   4  -1   1      134.07      131.08      1.74 o 
   5  -1   1      236.88      237.33      4.01 o 
   6  -1   1      121.81      105.89      1.66 o 
   7  -1   1       62.38       67.67      1.13 o 
   8  -1   1       28.05       32.00      1.00 o 
   9  -1   1       17.55       17.16      0.81 o 
  10  -1   1        0.39        0.53      0.44 o 
  11  -1   1        1.24        0.18      0.50 o 
  12  -1   1      129.42      128.62      2.89 o 
  13  -1   1       16.72       16.47      1.48 o 
  14  -1   1       15.37       15.13      1.90 o 
 -14   0   1        2.02        1.49      0.78 o 
 -13   0   1       12.19       14.25      1.21 o 
 -12   0   1        8.74        9.46      0.92 o 
 -11   0   1      338.92      337.56      5.81 o 
 -10   0   1       16.17       17.12      0.99 o 
  -9   0   1      539.40      525.51      8.01 o 
  -8   0   1      204.46      196.84      3.10 o 
  -7   0   1       33.72       40.02      1.14 o 
  -6   0   1       59.07       58.24      0.93 o 
  -5   0   1      699.20      761.19      7.09 o 
  -4   0   1      176.90      196.60      2.40 o 
  -3   0   1       10.45       11.19      0.35 o 
  -2   0   1       57.37       59.55      0.80 o 
  -1   0   1     4525.04     4406.90     49.48 o 
   1   0   1      694.19      763.42      8.51 o 
   2   0   1       81.44       92.38      1.41 o 
   3   0   1     2092.14     2140.97     27.33 o 
   4   0   1       34.32       33.06      0.69 o 
   5   0   1      410.20      423.82      5.45 o 
   6   0   1       21.44       21.86      0.62 o 
   7   0   1      153.57      154.18      2.49 o 
   8   0   1      901.69      856.41     12.35 o 
   9   0   1       16.40       13.42      1.02 o 
  10   0   1      191.11      194.74      5.36 o 
  11   0   1       77.65       78.34      2.17 o 
  12   0   1        1.20        2.28      0.67 o 
  13   0   1        1.71        1.08      0.97 o 
 -14   1   1        4.53        5.79      1.52 o 
 -13   1   1       34.36       38.78      1.59 o 
 -12   1   1       19.40       21.46      2.27 o 
 -11   1   1       62.85       60.39      1.71 o 
 -10   1   1      109.88      108.58      2.30 o 
  -9   1   1       74.28       65.38      1.54 o 
  -8   1   1      993.69      965.83     12.05 o 
  -7   1   1      102.10      102.40      1.67 o 
  -6   1   1      189.76      217.35      3.29 o 
  -5   1   1     1366.36     1545.33     24.39 o 
  -4   1   1       12.13        5.23      0.39 o 
  -3   1   1     1763.97     1785.12     20.44 o 
  -2   1   1      252.85      261.10      3.36 o 
  -1   1   1     6938.17     6742.85     81.25 o 
   0   1   1     3592.00     3608.58     55.78 o 
   1   1   1       73.82       87.19      2.52 o 
   2   1   1     4787.88     4912.29     65.14 o 
   3   1   1      162.97      145.18      2.51 o 
   4   1   1      407.21      401.93      5.27 o 
   5   1   1      156.66      166.93      2.82 o 
   6   1   1      497.76      489.05      7.30 o 
   7   1   1      853.61      795.28     11.58 o 
   8   1   1      825.69      793.86     11.64 o 
   9   1   1       69.06       67.00      1.88 o 
  10   1   1        0.30        0.29      0.52 o 
  11   1   1       38.25       35.72      1.57 o 
  12   1   1        0.99        1.03      0.69 o 
  13   1   1        1.43        2.06      0.87 o 
 -14   2   1        0.95        0.28      0.61 o 
 -13   2   1        6.43        4.53      0.74 o 
 -12   2   1      114.27      117.64      2.52 o 
 -11   2   1       28.98       27.82      1.98 o 
 -10   2   1       18.47       18.39      1.20 o 
  -9   2   1       14.88       18.51      1.16 o 
  -8   2   1      260.21      263.49      4.50 o 
  -7   2   1      706.56      708.20     19.98 o 
  -6   2   1      792.97      764.85     15.18 o 
  -5   2   1     3527.50     3682.42     49.39 o 
  -4   2   1       57.01       68.75      1.42 o 
  -3   2   1      177.31      178.65      2.89 o 
  -2   2   1       16.24       22.12      1.36 o 
  -1   2   1      261.51      246.53      3.17 o 
   0   2   1     5238.20     5399.62     71.73 o 
   1   2   1     1478.23     1391.13     30.96 o 
   2   2   1       35.21       29.53      0.73 o 
   3   2   1       44.88       62.29      0.98 o 
   4   2   1       74.07       76.21      1.41 o 
   5   2   1        7.85        7.72      0.54 o 
   6   2   1       32.93       27.79      1.02 o 
   7   2   1       28.68       24.78      1.41 o 
   8   2   1        0.85        0.78      0.55 o 
   9   2   1      134.05      129.53      2.97 o 
  10   2   1       36.00       35.27      1.59 o 
  11   2   1       53.11       52.53      2.00 o 
  12   2   1        5.28        5.69      1.25 o 
  13   2   1        3.69        3.63      1.04 o 
 -15   3   1       22.05       22.69      1.21 o 
 -14   3   1        7.59        7.86      0.74 o 
 -13   3   1       16.89       18.27      0.93 o 
 -12   3   1      213.88      214.36      3.69 o 
 -11   3   1       62.80       63.37      2.13 o 
 -10   3   1       28.66       24.83      2.66 o 
  -9   3   1      144.17      120.19      3.63 o 
  -8   3   1      307.11      308.17      6.88 o 
  -7   3   1       73.52       48.53      1.60 o 
  -6   3   1      600.41      674.35     11.35 o 
  -5   3   1     1750.99     1961.94     30.99 o 
  -4   3   1      302.34      314.49      5.65 o 
  -3   3   1       17.06        9.63      0.83 o 
  -2   3   1        1.17        0.07      0.10 o 
  -1   3   1       38.74       30.97      0.53 o 
   0   3   1        9.66        8.72      0.37 o 
   1   3   1      324.01      342.72      8.29 o 
   2   3   1     2599.68     2775.53     33.55 o 
   3   3   1      288.76      286.30      3.33 o 
   4   3   1      186.62      214.45      2.82 o 
   5   3   1       63.33       62.04      1.44 o 
   6   3   1        0.45       -0.10      0.36 o 
   7   3   1       13.05        9.14      0.83 o 
   8   3   1        2.31        2.97      0.68 o 
   9   3   1        3.96        3.58      0.75 o 
  10   3   1        1.38        0.14      0.69 o 
  11   3   1       52.66       56.74      2.22 o 
  12   3   1       70.06       69.85      2.85 o 
 -15   4   1      135.76      155.41      4.70 o 
 -14   4   1      154.77      156.42      4.51 o 
 -13   4   1        4.64        3.18      1.11 o 
 -12   4   1        4.08        3.10      1.79 o 
 -11   4   1      192.27      187.15      7.60 o 
 -10   4   1      809.47      769.97     15.55 o 
  -9   4   1      220.52      207.87      5.25 o 
  -8   4   1       90.38       79.62      2.28 o 
  -7   4   1      126.31      123.14      2.93 o 
  -6   4   1      146.17      163.24      3.48 o 
  -5   4   1      168.59      164.48      2.63 o 
  -4   4   1      277.54      324.78      4.59 o 
  -3   4   1       14.82       15.05      0.44 o 
  -2   4   1       47.29       43.25      0.73 o 
  -1   4   1      426.61      476.77      4.80 o 
   0   4   1        0.03        2.58      0.25 o 
   1   4   1      173.48      145.01      1.68 o 
   2   4   1       22.96       18.38      0.47 o 
   3   4   1       11.03       24.33      1.12 o 
   4   4   1      181.71      199.31      2.52 o 
   5   4   1       71.14       64.73      2.31 o 
   6   4   1        0.04       -0.12      0.46 o 
   7   4   1        1.04        1.51      0.58 o 
   8   4   1      106.64      101.92      2.73 o 
   9   4   1       40.53       42.15      1.85 o 
  10   4   1       59.08       60.41      2.34 o 
  11   4   1       14.93       13.21      1.50 o 
 -15   5   1        7.92        8.86      0.94 o 
 -14   5   1       65.73       65.41      4.97 o 
 -13   5   1       26.19       23.87      3.13 o 
 -12   5   1       26.69       31.72      3.22 o 
 -11   5   1        0.10       -0.37      0.88 o 
 -10   5   1       65.36       62.25      2.58 o 
  -9   5   1       85.35       57.01      2.20 o 
  -8   5   1        2.02        5.95      0.92 o 
  -7   5   1      503.27      535.06     18.80 o 
  -6   5   1       18.28       20.44      0.68 o 
  -5   5   1       44.80       35.11      0.66 o 
  -4   5   1       13.27       17.01      0.49 o 
  -3   5   1       26.77       31.18      0.57 o 
  -2   5   1       93.96       95.43      1.61 o 
  -1   5   1      287.93      322.86      3.13 o 
   0   5   1      263.12      287.84      3.64 o 
   1   5   1      479.40      477.84      5.08 o 
   2   5   1     1313.07     1379.06     12.59 o 
   3   5   1        0.71       -0.02      0.27 o 
   4   5   1      173.29      182.75      2.47 o 
   5   5   1      320.58      348.08      4.44 o 
   6   5   1      263.82      267.17      4.99 o 
   7   5   1       24.35       25.51      1.42 o 
   8   5   1       53.52       53.43      2.07 o 
   9   5   1       10.25        8.99      1.18 o 
  10   5   1       18.33       18.95      2.20 o 
  11   5   1       63.05       67.43      3.03 o 
 -12   6   1       70.38       61.21      4.04 o 
 -11   6   1       66.29       69.43      2.93 o 
 -10   6   1       64.17       44.75      1.63 o 
  -9   6   1      187.46      162.77      7.35 o 
  -8   6   1       10.07       16.26      0.97 o 
  -7   6   1      209.01      205.53      3.08 o 
  -6   6   1      102.45      103.37      1.60 o 
  -5   6   1      264.58      252.95      3.12 o 
  -4   6   1      536.16      550.17      6.11 o 
  -3   6   1       25.26       28.26      0.62 o 
  -2   6   1      154.93      232.13      2.12 o 
  -1   6   1     1217.66     1255.09     11.18 o 
   0   6   1      117.56      128.53      1.56 o 
   1   6   1        1.01        0.75      0.25 o 
   2   6   1        0.22        1.30      0.30 o 
   3   6   1        5.00        5.84      0.59 o 
   4   6   1        9.44       10.22      0.81 o 
   5   6   1        4.54        3.57      0.47 o 
   6   6   1      140.46      138.93      2.77 o 
   7   6   1        1.55        2.21      0.77 o 
   8   6   1       41.55       40.13      1.94 o 
   9   6   1       97.77       96.65      3.06 o 
  10   6   1       52.97       56.14      2.78 o 
 -10   7   1        6.92        6.10      0.59 o 
  -9   7   1        0.33        0.04      0.24 o 
  -8   7   1      425.01      395.61      5.57 o 
  -7   7   1       69.38       57.06      1.34 o 
  -6   7   1        1.29        0.44      0.28 o 
  -5   7   1       14.43       16.96      1.23 o 
  -4   7   1       79.91       75.33      1.46 o 
  -3   7   1      237.52      224.85      2.70 o 
  -2   7   1      253.66      280.42      2.89 o 
  -1   7   1       16.71       19.85      0.56 o 
   0   7   1      481.71      474.85      4.88 o 
   1   7   1      540.89      525.74      5.02 o 
   2   7   1       31.87       32.45      0.79 o 
   3   7   1        0.91        0.18      0.27 o 
   4   7   1       21.54       20.18      1.02 o 
   5   7   1        0.40        0.56      0.61 o 
   6   7   1       47.66       45.60      1.62 o 
   7   7   1        2.21        2.14      0.90 o 
   8   7   1       12.60       10.10      1.27 o 
   9   7   1       31.24       34.15      2.31 o 
 -12   8   1      199.03      206.83      3.85 o 
 -11   8   1       11.68       11.84      1.63 o 
 -10   8   1       10.49       10.37      0.66 o 
  -9   8   1       72.82       77.30      1.58 o 
  -8   8   1      265.74      250.37      3.96 o 
  -7   8   1      530.74      523.91      7.20 o 
  -6   8   1        1.19        1.20      0.54 o 
  -5   8   1       87.53       82.03      1.49 o 
  -4   8   1        0.02        0.13      0.20 o 
  -3   8   1       63.32       55.03      1.14 o 
  -2   8   1       70.41       54.55      1.00 o 
  -1   8   1      200.54      198.75      2.47 o 
   0   8   1      187.17      177.32      2.68 o 
   1   8   1        0.04        0.65      0.34 o 
   2   8   1      183.61      184.96      2.59 o 
   3   8   1      225.36      224.76      3.73 o 
   4   8   1        9.67        8.96      0.86 o 
   5   8   1        1.96        1.57      0.64 o 
   6   8   1       70.53       65.15      2.02 o 
   7   8   1        0.57       -0.02      0.68 o 
   8   8   1        4.95        2.90      0.90 o 
 -14   9   1       73.23       75.26      2.83 o 
 -13   9   1      127.50      138.53      4.30 o 
 -12   9   1        0.04       -0.99      0.59 o 
 -11   9   1       47.11       40.85      1.46 o 
 -10   9   1        0.09       -0.36      0.33 o 
  -9   9   1        7.51        5.86      0.57 o 
  -8   9   1      155.53      152.55      2.50 o 
  -7   9   1      556.61      537.86      6.20 o 
  -6   9   1      382.81      366.83      4.51 o 
  -5   9   1     1512.78     1463.68     16.85 o 
  -4   9   1        5.62        6.37      0.54 o 
  -3   9   1        4.59        4.78      0.83 o 
  -2   9   1      283.20      272.54      3.42 o 
  -1   9   1      273.37      264.61      3.44 o 
   0   9   1       30.27       27.99      1.00 o 
   1   9   1       48.52       46.06      1.26 o 
   2   9   1      228.59      232.80      4.12 o 
   3   9   1      145.89      145.98      5.29 o 
   4   9   1       45.07       46.19      3.07 o 
   5   9   1       18.24       17.82      2.11 o 
   6   9   1        5.96        4.16      1.55 o 
   7   9   1       62.02       63.42      3.91 o 
 -15  10   1        9.15        8.32      1.15 o 
 -14  10   1        1.06       -1.36      0.77 o 
 -13  10   1        4.54        3.92      1.01 o 
 -12  10   1        5.14        4.68      1.01 o 
 -11  10   1        8.32       10.34      1.30 o 
 -10  10   1      310.30      319.04      8.96 o 
  -9  10   1      195.38      200.84      3.65 o 
  -8  10   1        0.02       -0.13      0.34 o 
  -7  10   1     1001.62      997.24     13.90 o 
  -6  10   1      599.09      594.24      8.85 o 
  -5  10   1      280.70      244.83      4.45 o 
  -4  10   1     1219.14     1165.98     13.44 o 
  -3  10   1      379.41      367.97      5.03 o 
  -2  10   1       80.64       75.47      1.44 o 
  -1  10   1        6.36        6.44      0.54 o 
   0  10   1        1.17        0.11      0.40 o 
   1  10   1       41.34       35.81      1.37 o 
   2  10   1      311.02      314.38      9.84 o 
   3  10   1       51.44       55.55      3.22 o 
   4  10   1       45.86       49.84      3.22 o 
   5  10   1        7.88        6.97      1.74 o 
   6  10   1        0.36        0.64      1.41 o 
 -15  11   1       31.55       36.94      2.31 o 
 -14  11   1        0.20        0.83      0.94 o 
 -13  11   1       32.00       35.05      2.32 o 
 -12  11   1      131.64      150.49      5.34 o 
 -11  11   1      156.21      159.07      5.56 o 
 -10  11   1        0.57       -1.38      0.69 o 
  -9  11   1      104.04       91.81      4.09 o 
  -8  11   1       13.91       15.96      1.82 o 
  -7  11   1        0.03        0.19      1.48 o 
  -6  11   1      172.71      171.63      4.00 o 
  -5  11   1       96.45       84.00      2.05 o 
  -4  11   1        6.82        6.80      0.85 o 
  -3  11   1      280.95      281.27      4.63 o 
  -2  11   1      143.69      145.89      3.39 o 
  -1  11   1      208.66      205.84      3.47 o 
   0  11   1      168.92      161.20      3.24 o 
   1  11   1      274.95      276.69      9.03 o 
   2  11   1        0.04       -0.75      0.83 o 
   3  11   1        0.07       -0.42      0.86 o 
   4  11   1       35.37       36.50      2.90 o 
   5  11   1        4.95        7.14      1.82 o 
 -14  12   1        0.69        1.92      1.18 o 
 -13  12   1       37.22       40.43      2.75 o 
 -12  12   1       19.65       16.98      1.92 o 
 -11  12   1       55.58       60.41      3.50 o 
 -10  12   1       80.91       74.71      3.84 o 
  -9  12   1       83.64       86.68      4.19 o 
  -8  12   1       85.49       77.21      3.06 o 
  -7  12   1       10.61        8.29      1.05 o 
  -6  12   1       11.47       11.85      1.85 o 
  -5  12   1       36.10       34.32      1.58 o 
  -4  12   1       31.05       34.46      1.58 o 
  -3  12   1       33.16       27.07      1.77 o 
  -2  12   1       19.73       21.26      1.52 o 
  -1  12   1      122.63      124.19      2.69 o 
   0  12   1       15.11       15.36      1.05 o 
   1  12   1        2.02        0.07      0.96 o 
   2  12   1       57.69       54.64      3.66 o 
   3  12   1        0.02        0.72      1.05 o 
   4  12   1        1.19       -1.07      1.00 o 
 -14  13   1        0.72        1.52      1.28 o 
 -13  13   1       18.36       20.55      2.19 o 
 -12  13   1        7.54        4.65      1.48 o 
 -11  13   1       74.69       79.29      4.19 o 
 -10  13   1       40.50       39.22      3.03 o 
  -9  13   1        1.20        1.20      0.96 o 
  -8  13   1       57.08       60.46      3.12 o 
  -7  13   1      166.97      160.17      4.94 o 
  -6  13   1       17.40       18.49      1.82 o 
  -5  13   1        5.54        3.04      1.12 o 
  -4  13   1       46.39       46.71      1.93 o 
  -3  13   1       21.03       20.37      1.64 o 
  -2  13   1       14.66       13.59      1.39 o 
  -1  13   1       82.68       83.15      2.93 o 
   0  13   1       16.64       14.67      1.64 o 
   1  13   1       39.21       39.04      2.28 o 
   2  13   1        2.38        1.67      1.12 o 
   3  13   1        0.10       -0.73      1.55 o 
 -13  14   1        5.75        4.43      1.65 o 
 -12  14   1        0.04        0.42      1.30 o 
 -11  14   1       16.21       16.04      2.32 o 
 -10  14   1       83.19       87.98      4.75 o 
  -9  14   1       96.56       96.36      5.12 o 
  -8  14   1       90.22       94.17      3.83 o 
  -7  14   1       64.72       68.32      4.74 o 
  -6  14   1      205.29      213.27      4.51 o 
  -5  14   1        7.44        6.20      1.02 o 
  -4  14   1       23.72       22.64      1.72 o 
  -3  14   1      237.39      230.64      5.75 o 
  -2  14   1       32.37       36.46      3.34 o 
  -1  14   1       26.40       28.81      1.87 o 
   0  14   1       36.58       41.26      3.94 o 
   1  14   1       84.30       84.78      6.28 o 
 -12  15   1      204.47      213.71      8.29 o 
 -11  15   1       23.26       22.50      2.71 o 
 -10  15   1        0.54       -1.15      1.20 o 
  -9  15   1        1.01        0.51      2.12 o 
  -8  15   1        0.01       -0.70      1.02 o 
  -7  15   1       51.52       60.63      3.23 o 
  -6  15   1        4.72        5.06      1.60 o 
  -5  15   1        7.61        7.69      1.31 o 
  -4  15   1       12.02       12.02      1.45 o 
  -3  15   1        4.83        3.40      1.99 o 
  -2  15   1        3.62        2.55      1.09 o 
  -1  15   1        2.12        1.56      1.59 o 
  -9  16   1       21.86       17.23      2.09 o 
  -8  16   1       22.69       26.22      2.83 o 
  -7  16   1       16.45       16.52      1.46 o 
  -6  16   1       21.88       19.00      3.17 o 
  -5  16   1        8.33        8.69      2.19 o 
  -4  16   1       12.99       14.80      1.63 o 
   4 -16   2       18.64       21.32      1.83 o 
   5 -16   2       50.86       52.99      2.66 o 
   6 -16   2        4.11        1.98      1.32 o 
   7 -16   2       20.54       18.05      2.06 o 
   8 -16   2       56.97       57.65      3.35 o 
   9 -16   2        1.17        2.11      1.46 o 
   1 -15   2        2.62        4.70      1.11 o 
   2 -15   2       45.18       48.72      2.42 o 
   3 -15   2       88.73       93.22      6.44 o 
   4 -15   2        1.03        0.10      0.91 o 
   5 -15   2       50.74       53.05      2.57 o 
   6 -15   2       52.29       55.45      2.25 o 
   7 -15   2       12.28       15.90      1.99 o 
   8 -15   2        0.62        0.75      1.06 o 
   9 -15   2       10.72        8.39      1.67 o 
  10 -15   2       38.54       36.76      3.35 o 
  11 -15   2       20.53       22.10      2.75 o 
  -1 -14   2        9.49       10.82      1.46 o 
   0 -14   2        8.14        9.93      3.89 o 
   1 -14   2        0.34        0.83      0.92 o 
   2 -14   2       12.53       12.47      1.40 o 
   3 -14   2        9.12        9.55      1.37 o 
   4 -14   2       27.16       25.21      1.79 o 
   5 -14   2        2.33       -0.09      0.80 o 
   6 -14   2        7.01        7.86      1.07 o 
   7 -14   2        1.26        0.57      1.05 o 
   8 -14   2       37.88       32.30      2.36 o 
   9 -14   2       45.30       49.30      2.79 o 
  10 -14   2        5.60        4.72      1.70 o 
  11 -14   2      138.84      147.48      6.30 o 
  12 -14   2       15.27       16.24      2.29 o 
  13 -14   2       55.26       52.69      3.64 o 
  -3 -13   2        8.80        8.75      2.63 o 
  -2 -13   2        0.21        0.92      1.20 o 
  -1 -13   2      136.55      136.27      4.22 o 
   0 -13   2        0.40        0.00      0.64 o 
   1 -13   2       89.23       89.39      3.02 o 
   2 -13   2       34.49       33.37      1.92 o 
   3 -13   2       10.44       10.97      1.28 o 
   4 -13   2      104.75      114.28      3.53 o 
   5 -13   2      246.36      239.59      4.79 o 
   6 -13   2      171.77      176.42      3.88 o 
   7 -13   2       68.46       62.43      3.26 o 
   8 -13   2        1.12        1.16      1.00 o 
   9 -13   2       24.63       24.09      1.68 o 
  10 -13   2        8.40        6.77      1.14 o 
  11 -13   2       26.03       26.63      3.28 o 
  12 -13   2        2.03        2.00      0.93 o 
  13 -13   2       10.88       11.51      1.48 o 
  -4 -12   2        0.54        1.38      1.10 o 
  -3 -12   2       26.23       24.96      2.00 o 
  -2 -12   2      149.69      143.99      4.43 o 
  -1 -12   2       42.88       44.43      1.69 o 
   0 -12   2       45.58       44.69      1.61 o 
   1 -12   2       10.98       12.41      0.89 o 
   2 -12   2      211.16      219.55      5.23 o 
   3 -12   2      117.89      123.42      3.57 o 
   4 -12   2       32.76       29.18      1.46 o 
   5 -12   2       61.90       62.96      1.81 o 
   6 -12   2       47.20       44.84      2.37 o 
   7 -12   2      240.67      245.70      4.99 o 
   8 -12   2        2.09        1.70      0.71 o 
   9 -12   2        1.99        1.62      0.90 o 
  10 -12   2      114.30      117.53      3.45 o 
  11 -12   2        0.03        0.15      0.71 o 
  12 -12   2        0.91       -0.24      0.88 o 
  13 -12   2       82.68       81.62      2.71 o 
  14 -12   2       31.25       36.25      1.80 o 
  -5 -11   2       12.07       20.75      3.84 o 
  -4 -11   2       11.58       14.02      1.66 o 
  -3 -11   2       10.32        9.15      2.42 o 
  -2 -11   2       38.72       40.47      2.24 o 
  -1 -11   2        8.27        7.20      0.99 o 
   0 -11   2       68.02       70.40      1.93 o 
   1 -11   2        0.45       -0.17      0.49 o 
   2 -11   2       41.22       37.12      1.58 o 
   3 -11   2       17.06       17.47      1.03 o 
   4 -11   2       50.61       48.98      1.42 o 
   5 -11   2      662.65      667.62      7.60 o 
   6 -11   2       39.59       42.04      2.81 o 
   7 -11   2       70.29       67.51      2.16 o 
   8 -11   2        0.15       -0.54      0.54 o 
   9 -11   2       31.94       29.94      2.86 o 
  10 -11   2       41.88       41.80      1.86 o 
  11 -11   2      289.40      286.24      6.05 o 
  12 -11   2        0.09        0.80      0.65 o 
  13 -11   2      106.03      114.98      6.30 o 
  14 -11   2      139.42      152.57      7.39 o 
  -7 -10   2        5.94        3.49      1.77 o 
  -6 -10   2       27.08       26.45      2.66 o 
  -5 -10   2        8.54        9.53      1.79 o 
  -4 -10   2        0.02        1.21      1.23 o 
  -3 -10   2       12.62       10.76      1.39 o 
  -2 -10   2      132.72      142.78      3.55 o 
  -1 -10   2        1.40        1.75      0.55 o 
   0 -10   2        0.03        0.11      0.41 o 
   1 -10   2       75.73       80.67      1.57 o 
   2 -10   2        0.04       -0.33      0.30 o 
   3 -10   2      306.78      308.54      3.96 o 
   4 -10   2        0.17        0.37      0.34 o 
   5 -10   2       17.33       15.67      0.90 o 
   6 -10   2       55.65       53.80      1.52 o 
   7 -10   2       20.06       17.17      0.91 o 
   8 -10   2        0.78        1.62      0.61 o 
   9 -10   2       26.05       26.00      1.42 o 
  10 -10   2       26.93       25.03      2.54 o 
  11 -10   2        7.67        9.63      1.39 o 
  12 -10   2       43.89       48.10      1.82 o 
  13 -10   2       29.95       35.72      1.55 o 
  14 -10   2      178.78      178.41      4.40 o 
  15 -10   2      102.84      111.33      3.96 o 
  -8  -9   2        0.36       -0.99      1.45 o 
  -7  -9   2        1.35        0.45      1.50 o 
  -6  -9   2        8.44        8.10      3.05 o 
  -5  -9   2       36.73       39.37      4.27 o 
  -4  -9   2        0.80        0.78      0.90 o 
  -3  -9   2        0.51        1.76      2.13 o 
  -2  -9   2      122.11      126.75      2.19 o 
  -1  -9   2       86.38       90.87      1.78 o 
   0  -9   2       64.49       70.28      1.77 o 
   1  -9   2      311.78      299.82      3.77 o 
   2  -9   2      192.34      173.86      2.06 o 
   3  -9   2      810.29      813.59      8.17 o 
   4  -9   2      236.33      226.32      2.96 o 
   5  -9   2       10.35       10.73      0.72 o 
   6  -9   2       34.55       32.90      1.03 o 
   7  -9   2       99.33      115.65      2.22 o 
   8  -9   2      369.92      372.98      5.71 o 
   9  -9   2      301.65      300.55      5.90 o 
  10  -9   2       36.23       41.57      1.58 o 
  11  -9   2      107.52      108.24      2.72 o 
  12  -9   2       54.67       62.75      1.94 o 
  13  -9   2       18.75       17.39      1.04 o 
  14  -9   2      254.50      265.02      7.28 o 
  15  -9   2        3.69        7.63      1.04 o 
  -9  -8   2       16.48       14.38      1.82 o 
  -8  -8   2        6.49        8.85      1.36 o 
  -7  -8   2        6.88        5.08      0.90 o 
  -6  -8   2        1.56        1.39      0.73 o 
  -5  -8   2       71.37       75.56      2.08 o 
  -4  -8   2      141.04      151.61      3.22 o 
  -3  -8   2      134.04      130.42      2.61 o 
  -2  -8   2       20.69       22.81      0.78 o 
  -1  -8   2       58.64       52.98      1.32 o 
   0  -8   2      227.85      223.07      2.64 o 
   1  -8   2     1535.50     1497.81     12.04 o 
   2  -8   2       54.25       57.38      0.89 o 
   3  -8   2      104.52      104.21      1.52 o 
   4  -8   2       73.10       73.31      1.82 o 
   5  -8   2       97.05       90.53      1.64 o 
   6  -8   2      556.03      544.31      6.36 o 
   7  -8   2      322.35      273.54      4.31 o 
   8  -8   2      234.78      209.70      3.50 o 
   9  -8   2      245.44      211.77      3.72 o 
  10  -8   2      111.24       94.70      2.36 o 
  11  -8   2      108.91      118.35      2.73 o 
  12  -8   2      201.32      203.80      4.09 o 
  13  -8   2       58.62       65.66      1.80 o 
  14  -8   2       61.45       60.42      2.46 o 
  15  -8   2       20.33       20.08      1.41 o 
  -9  -7   2        0.48        0.39      1.09 o 
  -8  -7   2        4.39        3.81      1.05 o 
  -7  -7   2      109.78      109.57      3.19 o 
  -6  -7   2       49.85       50.76      1.94 o 
  -5  -7   2       61.16       62.91      1.79 o 
  -4  -7   2        6.07        4.05      0.53 o 
  -3  -7   2      110.80      111.40      1.91 o 
  -2  -7   2      142.59      133.57      1.80 o 
  -1  -7   2       84.98       87.88      1.25 o 
   0  -7   2       46.49       50.00      0.85 o 
   1  -7   2        0.20        0.11      0.18 o 
   2  -7   2      204.59      209.82      2.03 o 
   3  -7   2      686.06      717.87      6.46 o 
   4  -7   2       30.40       28.04      0.59 o 
   5  -7   2       20.01       13.33      0.73 o 
   6  -7   2       12.14        8.56      0.67 o 
   7  -7   2       46.08       33.13      0.94 o 
   8  -7   2      986.39      881.94     11.57 o 
   9  -7   2       22.54       39.45      1.14 o 
  10  -7   2        0.19        0.95      0.40 o 
  11  -7   2       59.19       55.81      1.84 o 
  12  -7   2      484.95      504.50      8.71 o 
  13  -7   2        2.66        2.26      0.71 o 
  14  -7   2        0.04        0.79      0.59 o 
  15  -7   2        1.27       -0.20      0.61 o 
 -10  -6   2        0.58       -0.01      1.04 o 
  -9  -6   2        0.59        0.77      0.95 o 
  -8  -6   2        0.09       -0.34      0.83 o 
  -7  -6   2        0.81        1.10      0.75 o 
  -6  -6   2        6.43        4.94      0.87 o 
  -5  -6   2        1.57        1.44      0.37 o 
  -4  -6   2      167.07      198.89      2.94 o 
  -3  -6   2      135.04      134.68      2.06 o 
  -2  -6   2        1.01        3.31      0.46 o 
  -1  -6   2     1162.07     1145.55      9.74 o 
   0  -6   2       13.62       17.20      0.46 o 
   1  -6   2       10.19        5.97      0.30 o 
   2  -6   2       22.81       28.04      0.51 o 
   3  -6   2        7.61       15.07      0.47 o 
   4  -6   2      595.28      613.00      6.42 o 
   5  -6   2      696.77      702.71      8.80 o 
   6  -6   2      281.01      277.60      4.19 o 
   7  -6   2       77.25       99.72      1.70 o 
   8  -6   2        4.57        7.53      0.50 o 
   9  -6   2       31.13       35.60      1.03 o 
  10  -6   2      119.34      117.72      2.25 o 
  11  -6   2       43.14       41.42      1.59 o 
  12  -6   2      156.60      150.09      4.30 o 
  13  -6   2        3.73        3.28      0.72 o 
  14  -6   2        0.11       -0.56      1.39 o 
  15  -6   2       68.34       74.62      2.73 o 
 -11  -5   2        5.22        7.00      1.33 o 
 -10  -5   2        3.51        4.83      1.07 o 
  -9  -5   2       62.53       67.88      2.45 o 
  -8  -5   2      121.41      123.94      3.23 o 
  -7  -5   2        0.11       -0.31      0.74 o 
  -6  -5   2      173.93      158.79      3.46 o 
  -5  -5   2       16.55       16.34      0.62 o 
  -4  -5   2       24.65       37.95      1.00 o 
  -3  -5   2        0.40        1.64      0.29 o 
  -2  -5   2      257.23      242.71      2.56 o 
  -1  -5   2      368.35      395.68      3.70 o 
   0  -5   2      583.80      659.69      7.93 o 
   1  -5   2      133.92      157.30      1.51 o 
   2  -5   2        1.65        4.37      0.24 o 
   3  -5   2       39.63       31.80      0.58 o 
   4  -5   2      994.75     1172.58     10.97 o 
   5  -5   2      132.46      152.81      1.90 o 
   6  -5   2      978.04      931.38     12.74 o 
   7  -5   2     1972.74     2001.75     31.61 o 
   8  -5   2      689.85      648.35      9.35 o 
   9  -5   2        5.36        3.94      0.41 o 
  10  -5   2      579.70      581.03      8.57 o 
  11  -5   2      287.11      280.18      5.02 o 
  12  -5   2      235.92      239.17      4.43 o 
  13  -5   2       79.92       88.66      1.97 o 
  14  -5   2        1.94        1.96      0.66 o 
  15  -5   2       13.42       12.50      1.18 o 
 -12  -4   2        0.46        0.26      1.21 o 
 -11  -4   2        7.72        7.67      1.27 o 
 -10  -4   2       49.23       51.21      2.10 o 
  -9  -4   2        8.10        5.91      0.96 o 
  -8  -4   2       17.72       15.16      1.26 o 
  -7  -4   2        3.07        2.20      0.95 o 
  -6  -4   2      203.64      219.23      4.15 o 
  -5  -4   2      125.53      127.16      3.95 o 
  -4  -4   2      416.04      426.69      4.69 o 
  -3  -4   2       27.75       31.81      0.65 o 
  -2  -4   2      441.58      412.20      3.54 o 
  -1  -4   2      126.70      111.18      1.55 o 
   0  -4   2      133.10      127.61      1.33 o 
   1  -4   2       99.71       72.96      0.93 o 
   2  -4   2     1238.49     1228.56     10.39 o 
   3  -4   2      276.46      329.99      3.93 o 
   4  -4   2       83.23      124.00      1.54 o 
   5  -4   2     2352.44     2531.82     28.89 o 
   6  -4   2      370.14      369.58      4.34 o 
   7  -4   2        2.07        2.11      0.61 o 
   8  -4   2     1145.07     1076.43     15.11 o 
   9  -4   2      755.57      761.47     10.91 o 
  10  -4   2        6.14        5.40      1.14 o 
  11  -4   2       27.56       27.47      1.03 o 
  12  -4   2        2.90        3.47      0.54 o 
  13  -4   2        0.07       -0.16      0.44 o 
  14  -4   2        7.27        5.42      1.24 o 
  15  -4   2        4.36        5.14      1.03 o 
 -12  -3   2        0.27       -0.85      0.97 o 
 -11  -3   2       21.89       22.19      2.50 o 
 -10  -3   2       75.36       75.93      3.64 o 
  -9  -3   2      196.21      200.63      4.16 o 
  -8  -3   2      717.33      698.56     10.73 o 
  -7  -3   2      209.30      198.81      3.83 o 
  -6  -3   2        0.79        0.24      0.39 o 
  -5  -3   2        6.85        8.74      0.58 o 
  -4  -3   2      542.78      579.96      6.56 o 
  -3  -3   2      145.14      151.67      1.84 o 
  -2  -3   2     3607.52     3834.21     37.60 o 
  -1  -3   2     3978.98     4450.34     40.98 o 
   0  -3   2     3415.02     3776.40     33.28 o 
   1  -3   2     3638.14     3720.45     43.35 o 
   2  -3   2     1206.93     1331.21     11.54 o 
   3  -3   2     1068.98     1095.31      9.00 o 
   4  -3   2      195.95      217.25      2.37 o 
   5  -3   2      186.52      166.21      2.40 o 
   6  -3   2       62.66       61.67      0.99 o 
   7  -3   2        0.03        0.48      0.31 o 
   8  -3   2      414.54      398.25      5.93 o 
   9  -3   2      932.77      919.02     13.09 o 
  10  -3   2      319.13      324.15      5.11 o 
  11  -3   2       13.91       15.87      0.89 o 
  12  -3   2       10.74       13.41      1.16 o 
  13  -3   2       98.22      101.37      2.36 o 
  14  -3   2       26.95       27.36      1.36 o 
 -13  -2   2        2.67        4.09      1.02 o 
 -12  -2   2       15.45       14.50      1.37 o 
 -11  -2   2        6.75        7.21      0.97 o 
 -10  -2   2       40.58       35.37      1.61 o 
  -9  -2   2        4.86        4.85      0.74 o 
  -8  -2   2      272.65      267.48      4.77 o 
  -7  -2   2       66.78       62.90      1.73 o 
  -6  -2   2       85.97       89.97      2.50 o 
  -5  -2   2      295.36      285.86      3.18 o 
  -4  -2   2        0.63        0.82      0.21 o 
  -3  -2   2      134.15      182.02      2.39 o 
  -2  -2   2        1.61        4.43      0.24 o 
  -1  -2   2    15197.18    15199.86    149.11 o 
   0  -2   2    17248.94    16171.37    151.59 o 
   1  -2   2      526.87      618.46      5.51 o 
   2  -2   2     5068.15     5285.51     41.66 o 
   3  -2   2      270.33      271.59      2.51 o 
   4  -2   2       50.16       49.30      0.84 o 
   5  -2   2        6.66        6.38      0.73 o 
   6  -2   2      304.85      292.31      3.50 o 
   7  -2   2      145.26      158.86      2.64 o 
   8  -2   2      317.00      300.60      4.68 o 
   9  -2   2      180.16      170.44      3.01 o 
  10  -2   2       23.51       24.51      0.99 o 
  11  -2   2      386.26      393.72      7.61 o 
  12  -2   2       25.67       26.79      1.20 o 
  13  -2   2        0.65       -0.39      0.51 o 
  14  -2   2       29.38       30.20      2.67 o 
 -13  -1   2        9.85       11.45      1.24 o 
 -12  -1   2       30.29       28.90      1.52 o 
 -11  -1   2       57.90       63.66      2.07 o 
 -10  -1   2      168.13      159.90      3.39 o 
  -9  -1   2      397.97      408.61      6.65 o 
  -8  -1   2      108.83      114.58      2.46 o 
  -7  -1   2       12.93       11.09      0.76 o 
  -6  -1   2      856.70      822.47      9.68 o 
  -5  -1   2      453.17      457.28      4.74 o 
  -4  -1   2      645.19      682.56      6.79 o 
  -3  -1   2     1530.98     1676.97     16.65 o 
  -2  -1   2        5.44        5.48      0.32 o 
  -1  -1   2     3003.17     3220.81     33.17 o 
   0  -1   2     1267.27     1229.41     11.27 o 
   1  -1   2     2993.68     3140.78     31.35 o 
   2  -1   2     5069.66     5197.14     63.72 o 
   3  -1   2     1642.02     1610.96     15.24 o 
   4  -1   2      100.30       79.41      1.00 o 
   5  -1   2       41.23       34.35      0.66 o 
   6  -1   2      237.40      214.06      2.77 o 
   7  -1   2      426.74      402.91      6.05 o 
   8  -1   2      124.43      121.83      2.11 o 
   9  -1   2       87.00       82.07      1.86 o 
  10  -1   2       76.04       71.32      2.03 o 
  11  -1   2       40.44       43.62      1.51 o 
  12  -1   2        7.55        7.65      1.15 o 
  13  -1   2       13.12       13.59      1.70 o 
  14  -1   2        2.12        1.92      0.75 o 
 -14   0   2        0.12       -0.65      0.78 o 
 -13   0   2       11.87       13.48      1.19 o 
 -12   0   2        2.92        2.56      0.78 o 
 -11   0   2        0.31       -0.35      0.54 o 
 -10   0   2       22.33       20.10      1.05 o 
  -9   0   2       78.65       78.13      1.91 o 
  -8   0   2      113.20      112.55      2.01 o 
  -7   0   2      436.35      425.20      5.28 o 
  -6   0   2       22.00       15.05      0.61 o 
  -5   0   2       15.07        8.81      0.36 o 
  -4   0   2      317.48      296.05      3.77 o 
  -3   0   2     3398.00     3429.38     34.39 o 
  -2   0   2     1608.64     1657.17     16.35 o 
  -1   0   2      346.19      329.41      2.83 o 
   0   0   2      815.93      854.89      9.02 o 
   1   0   2       12.35        8.07      0.23 o 
   2   0   2     2114.72     2107.58     22.90 o 
   3   0   2      270.06      247.46      3.12 o 
   4   0   2      237.38      300.45      3.63 o 
   5   0   2      555.54      566.00      7.22 o 
   6   0   2       46.65       41.69      1.50 o 
   7   0   2       21.53       18.08      0.81 o 
   8   0   2     1187.98     1147.23     16.39 o 
   9   0   2       34.15       31.99      1.36 o 
  10   0   2        0.01       -0.89      0.77 o 
  11   0   2       29.58       29.01      1.37 o 
  12   0   2       22.76       25.27      1.35 o 
  13   0   2        3.37        4.02      0.88 o 
 -14   1   2        0.10       -0.73      0.68 o 
 -13   1   2       30.42       33.80      2.42 o 
 -12   1   2       26.40       29.47      3.05 o 
 -11   1   2       18.71       16.43      0.95 o 
 -10   1   2       11.06        9.92      0.70 o 
  -9   1   2        3.11        3.40      0.45 o 
  -8   1   2      315.83      318.53      4.39 o 
  -7   1   2      814.96      822.87      9.04 o 
  -6   1   2     1160.43     1253.56     16.04 o 
  -5   1   2     2241.45     2415.03     27.31 o 
  -4   1   2       88.71      141.27      1.69 o 
  -3   1   2       50.38       65.26      1.08 o 
  -2   1   2      445.21      468.84      5.82 o 
  -1   1   2     6025.26     5950.36     60.38 o 
   0   1   2     8934.86     8532.14    116.38 o 
   1   1   2     1897.16     1878.71     22.32 o 
   2   1   2        3.53        1.59      0.34 o 
   3   1   2      115.04      137.22      1.86 o 
   4   1   2       91.43      116.05      2.08 o 
   5   1   2        4.60        2.60      0.34 o 
   6   1   2        2.29        2.23      0.39 o 
   7   1   2     1002.57      945.73     13.66 o 
   8   1   2        0.06       -0.87      0.72 o 
   9   1   2        2.69        1.50      0.55 o 
  10   1   2        2.94        1.82      0.66 o 
  11   1   2        2.23        1.03      0.77 o 
  12   1   2        2.42        3.24      0.80 o 
  13   1   2       18.67       16.64      3.01 o 
 -14   2   2       27.19       28.56      1.42 o 
 -13   2   2       43.31       41.60      2.75 o 
 -12   2   2       54.68       55.57      1.58 o 
 -11   2   2      309.18      290.81      4.78 o 
 -10   2   2       82.94       82.96      1.83 o 
  -9   2   2      272.88      258.34      4.05 o 
  -8   2   2      886.35      839.57     10.58 o 
  -7   2   2      195.57      186.68      4.46 o 
  -6   2   2      301.11      335.92      5.14 o 
  -5   2   2       71.70      105.32      1.61 o 
  -4   2   2      823.04      872.36     10.98 o 
  -3   2   2       20.44       39.13      0.83 o 
  -2   2   2      307.02      365.49      4.23 o 
  -1   2   2     1112.74     1181.52     15.85 o 
   0   2   2     4340.50     4379.28     58.15 o 
   1   2   2       21.59       22.56      0.73 o 
   2   2   2      255.70      260.36      3.09 o 
   3   2   2     2135.96     2332.17     23.86 o 
   4   2   2       90.77      107.84      1.53 o 
   5   2   2       52.67       46.77      1.27 o 
   6   2   2        0.05        0.81      0.38 o 
   7   2   2        9.58        7.00      0.68 o 
   8   2   2       18.77       14.26      1.01 o 
   9   2   2       24.29       19.91      1.16 o 
  10   2   2       78.02       81.65      2.56 o 
  11   2   2      140.91      145.11      3.51 o 
  12   2   2       50.03       52.80      2.35 o 
 -15   3   2        0.60        1.18      0.79 o 
 -14   3   2        8.65       10.20      3.07 o 
 -13   3   2        2.32        2.27      0.60 o 
 -12   3   2        0.08       -0.53      0.80 o 
 -11   3   2        5.36        5.53      0.44 o 
 -10   3   2        5.26        7.70      1.82 o 
  -9   3   2      187.02      149.04      4.15 o 
  -8   3   2      232.11      230.56      5.46 o 
  -7   3   2      976.77     1008.45     14.01 o 
  -6   3   2       14.29       10.04      0.62 o 
  -5   3   2     1270.89     1452.90     19.50 o 
  -4   3   2      227.98      255.89      3.62 o 
  -3   3   2      242.66      272.38      2.95 o 
  -2   3   2        1.55        1.73      0.25 o 
  -1   3   2     1620.55     1656.02     22.16 o 
   0   3   2      596.78      704.91      9.74 o 
   1   3   2        0.04        0.27      0.23 o 
   2   3   2       43.24       66.77      0.98 o 
   3   3   2     2251.75     2302.79     24.56 o 
   4   3   2      474.99      496.10      5.29 o 
   5   3   2        8.81        9.05      0.66 o 
   6   3   2       11.20        9.85      0.74 o 
   7   3   2       14.88       11.18      0.86 o 
   8   3   2       65.92       65.15      2.02 o 
   9   3   2       91.63       88.21      2.52 o 
  10   3   2        0.89        0.31      1.01 o 
  11   3   2       18.73       15.71      1.47 o 
  12   3   2        7.80        6.68      1.19 o 
 -15   4   2        3.00        3.92      0.84 o 
 -14   4   2        0.02       -0.07      1.41 o 
 -13   4   2        2.28        2.59      0.54 o 
 -12   4   2        5.64        4.78      2.04 o 
 -11   4   2       52.70       40.75      3.30 o 
 -10   4   2       16.61        8.80      1.21 o 
  -9   4   2       97.53       87.04      2.48 o 
  -8   4   2       29.32       19.52      0.97 o 
  -7   4   2       26.08       23.32      0.98 o 
  -6   4   2      830.63      856.81     11.94 o 
  -5   4   2      567.89      574.48      7.70 o 
  -4   4   2        7.46        4.12      0.20 o 
  -3   4   2      108.13      137.14      2.32 o 
  -2   4   2      674.44      771.03      8.74 o 
  -1   4   2       55.78       88.00      1.77 o 
   0   4   2       59.10       53.17      0.95 o 
   1   4   2      741.26      818.35      9.01 o 
   2   4   2      174.57      183.86      2.17 o 
   3   4   2     1642.81     1657.29     17.96 o 
   4   4   2      370.21      365.99      4.50 o 
   5   4   2      147.81      141.16      1.97 o 
   6   4   2      126.46      120.34      4.61 o 
   7   4   2        0.29        0.76      0.63 o 
   8   4   2        0.16        0.38      0.82 o 
   9   4   2       12.93       11.15      1.12 o 
  10   4   2      125.42      132.67      3.52 o 
  11   4   2      152.43      158.05      4.62 o 
 -15   5   2       81.71       90.83      2.86 o 
 -13   5   2      103.72      109.07      6.03 o 
 -12   5   2        1.81        2.49      1.68 o 
 -11   5   2      105.10       92.21      4.78 o 
 -10   5   2        7.17        7.67      0.95 o 
  -9   5   2       84.82       72.95      1.99 o 
  -8   5   2        0.17        1.58      0.47 o 
  -7   5   2      234.17      224.01      3.57 o 
  -6   5   2      221.07      192.72      2.54 o 
  -5   5   2      120.59      118.61      1.46 o 
  -4   5   2      221.78      245.10      2.92 o 
  -3   5   2      493.43      507.81      5.29 o 
  -2   5   2      300.58      345.23      4.56 o 
  -1   5   2     1222.93     1312.82     12.40 o 
   0   5   2      368.16      348.04      3.87 o 
   1   5   2        2.18        4.07      0.30 o 
   2   5   2      588.87      542.59      5.29 o 
   3   5   2       45.53       41.56      0.97 o 
   4   5   2       75.13       67.96      1.76 o 
   5   5   2        0.07        0.40      0.30 o 
   6   5   2       14.09       16.27      1.12 o 
   7   5   2       11.13       12.02      1.08 o 
   8   5   2        8.42        8.01      1.23 o 
   9   5   2        0.88        0.00      0.84 o 
  10   5   2       13.42       12.83      1.35 o 
  11   5   2        0.78        0.56      1.26 o 
 -11   6   2       92.30       96.30      5.07 o 
 -10   6   2       72.65       68.63      2.04 o 
  -9   6   2      205.32      176.44      3.48 o 
  -8   6   2      257.63      231.91      3.37 o 
  -7   6   2        8.66        9.87      0.44 o 
  -6   6   2      113.21      114.67      1.59 o 
  -5   6   2       12.68        7.00      0.68 o 
  -4   6   2        8.29        6.51      0.43 o 
  -3   6   2       26.69       37.02      1.10 o 
  -2   6   2      139.17      174.15      1.89 o 
  -1   6   2      346.79      399.53      3.62 o 
   0   6   2      330.00      364.25      3.90 o 
   1   6   2      160.21      163.67      1.98 o 
   2   6   2      307.10      312.38      3.35 o 
   3   6   2        6.53        6.18      0.35 o 
   4   6   2      147.38      155.84      2.33 o 
   5   6   2       11.95       12.21      0.70 o 
   6   6   2       15.81       11.49      0.89 o 
   7   6   2       47.29       45.14      1.94 o 
   8   6   2       57.63       53.23      2.19 o 
   9   6   2        7.32        8.11      1.79 o 
  10   6   2       26.22       27.25      2.08 o 
 -10   7   2        0.03        0.27      0.29 o 
  -9   7   2        5.09        4.99      0.38 o 
  -8   7   2       14.41       13.97      0.76 o 
  -7   7   2      101.25       96.32      1.87 o 
  -6   7   2       77.88       77.50      1.50 o 
  -5   7   2       18.16       11.66      0.68 o 
  -4   7   2      173.43      166.74      2.65 o 
  -3   7   2       86.79      107.06      1.51 o 
  -2   7   2      282.80      317.84      3.03 o 
  -1   7   2       31.50       32.69      0.69 o 
   0   7   2      799.33      745.96      7.96 o 
   1   7   2      433.58      447.87      4.60 o 
   2   7   2       12.27       14.87      0.57 o 
   3   7   2       39.05       40.35      0.87 o 
   4   7   2      179.35      190.29      3.31 o 
   5   7   2      508.39      510.17      7.14 o 
   6   7   2       23.17       24.11      1.91 o 
   7   7   2        0.45        0.92      0.71 o 
   8   7   2        0.03       -0.17      0.80 o 
   9   7   2        0.02        0.14      1.01 o 
 -12   8   2       67.63       69.69      2.32 o 
 -11   8   2        0.15        1.40      0.54 o 
  -9   8   2        0.49        0.57      0.41 o 
  -8   8   2       98.21       99.91      2.28 o 
  -7   8   2       13.44        8.77      0.73 o 
  -6   8   2     1854.25     1792.76     26.27 o 
  -5   8   2      527.77      478.67      7.08 o 
  -4   8   2       22.24       20.83      0.57 o 
  -3   8   2      129.49      114.45      1.68 o 
  -2   8   2      374.24      370.41      3.98 o 
  -1   8   2        8.83        7.61      0.61 o 
   0   8   2       24.48       24.56      1.01 o 
   1   8   2        0.01       -0.12      0.32 o 
   2   8   2       86.41       90.01      1.74 o 
   3   8   2       28.50       27.00      1.64 o 
   4   8   2       49.70       44.55      1.61 o 
   5   8   2        4.68        5.48      0.79 o 
   6   8   2        5.45        4.80      0.86 o 
   7   8   2       36.35       34.39      1.78 o 
   8   8   2       40.71       42.32      2.03 o 
 -13   9   2      171.05      176.44      3.60 o 
 -12   9   2       24.18       25.35      1.58 o 
 -11   9   2       18.79       19.74      1.47 o 
 -10   9   2       72.93       77.94      3.05 o 
  -9   9   2       15.26       16.14      1.21 o 
  -8   9   2      874.09      848.18     12.16 o 
  -7   9   2        0.96        0.88      0.72 o 
  -6   9   2      761.57      732.29     11.18 o 
  -5   9   2      109.39       97.49      2.00 o 
  -4   9   2      652.82      639.77      6.99 o 
  -3   9   2      464.98      432.73      5.58 o 
  -2   9   2       38.89       46.31      0.99 o 
  -1   9   2       80.22       70.67      1.68 o 
   0   9   2       28.03       20.39      0.81 o 
   1   9   2      224.10      223.52      3.36 o 
   2   9   2      171.13      166.25      4.37 o 
   3   9   2        6.62        5.10      1.33 o 
   4   9   2       13.87       14.98      1.94 o 
   5   9   2        7.65        9.06      1.74 o 
   6   9   2       10.00        7.01      1.79 o 
   7   9   2        0.25       -0.24      1.40 o 
 -15  10   2       31.43       31.70      1.92 o 
 -14  10   2        8.14        7.07      1.11 o 
 -13  10   2       47.31       54.02      2.59 o 
 -12  10   2      157.45      160.90      6.06 o 
 -11  10   2        0.10        0.00      0.52 o 
 -10  10   2       90.40       90.10      2.61 o 
  -9  10   2       19.10       17.66      1.09 o 
  -8  10   2       17.74       17.60      0.97 o 
  -7  10   2       23.85       23.80      1.11 o 
  -6  10   2      264.63      252.50      3.94 o 
  -5  10   2       17.55       16.44      1.06 o 
  -4  10   2      162.75      157.06      2.62 o 
  -3  10   2       49.67       47.44      1.35 o 
  -2  10   2       31.43       32.84      1.00 o 
  -1  10   2       33.52       29.40      1.02 o 
   0  10   2        0.17        0.33      0.41 o 
   1  10   2      470.04      478.03      8.44 o 
   2  10   2      242.47      242.84      8.62 o 
   3  10   2      100.26      103.83      4.48 o 
   4  10   2        0.06       -0.44      1.16 o 
   5  10   2        2.08        0.25      1.30 o 
   6  10   2       19.12       19.05      2.41 o 
 -15  11   2       24.30       27.79      2.09 o 
 -14  11   2        5.87        6.05      1.21 o 
 -13  11   2       12.54       14.67      1.55 o 
 -12  11   2       47.16       55.30      2.95 o 
 -11  11   2       26.28       25.92      2.16 o 
 -10  11   2      250.73      258.50      5.66 o 
  -9  11   2       17.07       17.74      1.35 o 
  -8  11   2       16.35       17.11      1.03 o 
  -7  11   2       20.30       19.79      1.33 o 
  -6  11   2       36.57       32.40      1.63 o 
  -5  11   2      416.66      398.12      5.96 o 
  -4  11   2        0.00       -0.37      0.65 o 
  -3  11   2       49.43       47.12      2.54 o 
  -2  11   2      152.03      147.57      5.68 o 
  -1  11   2      240.10      250.68      4.35 o 
   0  11   2      105.33      102.84      2.42 o 
   1  11   2      129.19      123.75      2.77 o 
   2  11   2       17.76       14.85      1.51 o 
   3  11   2        0.67        1.08      1.21 o 
   4  11   2       33.46       34.01      2.78 o 
   5  11   2        0.06        0.24      1.33 o 
 -14  12   2        8.26       11.40      1.63 o 
 -13  12   2       59.33       59.06      3.27 o 
 -12  12   2       75.79       73.24      3.66 o 
 -11  12   2       56.00       55.87      3.35 o 
 -10  12   2       72.27       74.76      3.89 o 
  -9  12   2      270.15      271.14      8.81 o 
  -8  12   2      100.77      102.42      3.58 o 
  -7  12   2       31.43       33.11      1.78 o 
  -6  12   2        0.56       -0.56      0.62 o 
  -5  12   2       44.14       45.77      1.60 o 
  -4  12   2       68.92       70.78      2.23 o 
  -3  12   2      461.79      457.67      9.21 o 
  -2  12   2       90.11       93.55      3.04 o 
  -1  12   2       12.16       13.28      0.93 o 
   0  12   2       14.03       14.72      1.02 o 
   1  12   2        4.95        3.30      0.75 o 
   2  12   2       14.42       12.65      3.18 o 
   3  12   2       21.68       26.32      2.05 o 
   4  12   2       13.36       13.14      1.69 o 
 -13  13   2       11.30        8.17      1.60 o 
 -12  13   2        4.45        6.47      1.62 o 
 -11  13   2       26.86       26.16      2.54 o 
 -10  13   2        5.80        5.14      1.50 o 
  -9  13   2       91.43       94.87      3.87 o 
  -8  13   2       54.01       60.56      2.88 o 
  -7  13   2       71.58       73.64      3.19 o 
  -6  13   2       11.74       12.04      1.55 o 
  -5  13   2        5.34        3.44      0.87 o 
  -4  13   2       64.87       56.73      2.09 o 
  -3  13   2       91.58       91.19      3.09 o 
  -2  13   2        1.14        0.92      1.44 o 
  -1  13   2       32.71       33.10      1.93 o 
   0  13   2       89.32       93.42      2.38 o 
   1  13   2       10.40       10.48      3.82 o 
   2  13   2        5.91        3.92      1.23 o 
   3  13   2        2.22        2.66      1.22 o 
 -13  14   2       54.64       63.19      3.94 o 
 -12  14   2        2.45        2.54      1.38 o 
 -11  14   2        5.41        4.16      1.63 o 
 -10  14   2       41.39       38.22      3.18 o 
  -9  14   2        1.63        1.99      1.04 o 
  -8  14   2        0.92        0.80      1.02 o 
  -7  14   2        3.01        3.72      1.57 o 
  -6  14   2        1.52        1.51      0.83 o 
  -5  14   2        0.03       -1.55      0.77 o 
  -4  14   2        0.11        0.70      0.91 o 
  -3  14   2        5.95        2.46      2.97 o 
  -2  14   2       24.07       25.77      2.35 o 
  -1  14   2        7.11        5.54      1.16 o 
   0  14   2       17.82       19.77      1.54 o 
   1  14   2       70.78       72.69      5.71 o 
 -11  15   2        1.11        0.42      1.41 o 
 -10  15   2        1.16        1.26      1.48 o 
  -9  15   2       11.13       11.52      1.70 o 
  -8  15   2       30.24       38.03      3.29 o 
  -7  15   2        0.02        0.61      1.12 o 
  -6  15   2        1.66        1.23      0.82 o 
  -5  15   2       26.00       29.53      3.80 o 
  -4  15   2       67.15       63.27      3.50 o 
  -3  15   2       10.09       10.10      1.39 o 
  -2  15   2       69.63       74.38      2.97 o 
  -1  15   2        3.46        1.89      1.27 o 
  -9  16   2       12.32       11.40      2.48 o 
  -8  16   2        5.48        4.97      1.74 o 
  -7  16   2        2.86        3.09      0.96 o 
  -6  16   2        0.84        1.26      1.24 o 
  -5  16   2        6.12        4.34      1.28 o 
  -4  16   2        0.10       -0.40      0.99 o 
   4 -16   3       30.43       33.32      2.48 o 
   5 -16   3        0.79       -1.70      0.97 o 
   6 -16   3        0.48        0.04      1.04 o 
   7 -16   3        0.65        2.24      0.96 o 
   8 -16   3        6.64        8.87      1.82 o 
   9 -16   3        0.49        0.87      1.24 o 
   1 -15   3        9.02       10.67      1.79 o 
   2 -15   3       20.66       22.82      1.77 o 
   3 -15   3        5.42        4.78      1.60 o 
   4 -15   3       24.87       27.34      2.20 o 
   5 -15   3        7.95        8.14      1.36 o 
   6 -15   3       16.46       12.45      1.31 o 
   7 -15   3       44.89       49.38      3.12 o 
   8 -15   3        9.73       11.05      1.76 o 
   9 -15   3       21.04       22.68      2.18 o 
  10 -15   3       28.43       37.31      3.39 o 
  11 -15   3       36.96       34.73      3.27 o 
  -1 -14   3       19.82       20.05      1.75 o 
   0 -14   3       49.13       54.61      3.33 o 
   1 -14   3        9.83       10.57      1.57 o 
   2 -14   3        5.40        3.27      1.03 o 
   3 -14   3        0.05       -0.25      0.81 o 
   4 -14   3        3.00        4.21      1.07 o 
   5 -14   3      437.78      422.15      8.95 o 
   6 -14   3       30.84       31.31      1.72 o 
   7 -14   3        0.52        2.17      0.92 o 
   8 -14   3       46.33       42.36      2.87 o 
   9 -14   3        2.95        0.76      1.47 o 
  10 -14   3        0.06        0.70      0.91 o 
  11 -14   3        8.13       11.95      1.40 o 
  12 -14   3        1.10        0.34      0.83 o 
  -3 -13   3      142.64      152.39      4.84 o 
  -2 -13   3       23.03       21.25      2.07 o 
  -1 -13   3        9.97       10.41      1.42 o 
   0 -13   3       60.13       62.56      3.07 o 
   1 -13   3       15.08       16.09      1.42 o 
   2 -13   3       11.56        8.72      1.16 o 
   3 -13   3        0.95        1.38      0.85 o 
   4 -13   3        0.09       -0.58      1.55 o 
   5 -13   3      110.10      104.67      2.52 o 
   6 -13   3        6.89        6.03      0.86 o 
   7 -13   3       91.22       90.76      4.24 o 
   8 -13   3       29.30       26.15      2.24 o 
   9 -13   3        0.02       -0.05      0.76 o 
  10 -13   3        4.85        4.06      1.01 o 
  11 -13   3        0.90        1.09      0.83 o 
  12 -13   3       42.54       42.06      3.01 o 
  13 -13   3        3.33        1.40      0.95 o 
  -4 -12   3        4.52        2.63      3.09 o 
  -3 -12   3        6.08        5.89      1.31 o 
  -2 -12   3        4.10        4.28      1.15 o 
  -1 -12   3        5.83        4.86      0.79 o 
   0 -12   3        0.16       -0.44      0.62 o 
   1 -12   3        3.59        2.86      0.65 o 
   2 -12   3       40.11       39.95      1.99 o 
   3 -12   3        0.79       -0.34      0.69 o 
   4 -12   3       25.53       26.34      1.25 o 
   5 -12   3        8.59        7.23      0.82 o 
   6 -12   3      342.21      340.48      6.37 o 
   7 -12   3        0.39       -0.37      0.63 o 
   8 -12   3       25.89       19.92      1.32 o 
   9 -12   3       14.54       12.49      1.68 o 
  10 -12   3       82.79       80.93      2.80 o 
  11 -12   3      119.12      112.25      3.37 o 
  12 -12   3       95.62       96.34      3.06 o 
  13 -12   3       20.80       27.37      3.47 o 
  14 -12   3      255.87      276.08      7.94 o 
  -5 -11   3       54.35       55.82      2.99 o 
  -4 -11   3       54.25       53.65      2.73 o 
  -3 -11   3        1.85        3.05      1.09 o 
  -2 -11   3       49.53       54.38      2.54 o 
  -1 -11   3       70.48       74.29      2.01 o 
   0 -11   3       48.73       44.63      1.54 o 
   1 -11   3      172.79      179.74      3.41 o 
   2 -11   3       28.44       30.47      1.66 o 
   3 -11   3       13.73       14.47      1.22 o 
   4 -11   3        0.28       -0.38      0.43 o 
   5 -11   3        1.97        1.66      0.48 o 
   6 -11   3      251.21      249.68      4.90 o 
   7 -11   3      182.27      196.43      4.12 o 
   8 -11   3        0.77        0.70      0.60 o 
   9 -11   3        6.39        6.66      0.94 o 
  10 -11   3       25.04       21.48      1.41 o 
  11 -11   3       61.04       67.21      2.40 o 
  12 -11   3        0.10       -0.41      0.68 o 
  13 -11   3      338.48      350.39      7.90 o 
  14 -11   3        5.15        7.18      0.92 o 
  -7 -10   3       24.02       23.62      2.75 o 
  -6 -10   3       37.02       35.28      2.41 o 
  -5 -10   3        3.14        2.99      1.17 o 
  -4 -10   3       41.06       39.51      2.35 o 
  -3 -10   3       39.04       47.52      4.57 o 
  -2 -10   3       64.99       71.94      2.15 o 
  -1 -10   3       41.51       40.56      1.52 o 
   0 -10   3        9.30        6.23      0.63 o 
   1 -10   3      193.05      205.33      3.09 o 
   2 -10   3      308.07      315.36      3.42 o 
   3 -10   3      667.20      666.63      7.46 o 
   4 -10   3      153.16      155.17      2.22 o 
   5 -10   3      470.14      444.10      6.09 o 
   6 -10   3       80.26       81.93      2.29 o 
   7 -10   3      120.56      127.81      2.96 o 
   8 -10   3       43.02       42.07      1.81 o 
   9 -10   3       39.38       35.62      1.66 o 
  10 -10   3       46.25       49.67      1.92 o 
  11 -10   3       62.33       62.93      2.15 o 
  12 -10   3      157.05      155.49      3.72 o 
  13 -10   3       36.75       39.96      1.69 o 
  14 -10   3       54.15       56.74      1.94 o 
  15 -10   3        0.79        1.30      0.93 o 
  -8  -9   3       38.19       37.01      2.03 o 
  -7  -9   3        0.16       -0.29      1.02 o 
  -6  -9   3       31.93       34.69      2.24 o 
  -5  -9   3       19.52       19.69      2.11 o 
  -4  -9   3        0.56       -0.91      0.88 o 
  -3  -9   3        0.60        1.51      0.81 o 
  -2  -9   3       17.24       15.10      0.78 o 
  -1  -9   3       46.69       42.01      1.08 o 
   0  -9   3       24.16       26.82      0.86 o 
   1  -9   3      328.65      318.83      4.53 o 
   2  -9   3        0.24       -0.09      0.27 o 
   3  -9   3      167.87      165.90      2.27 o 
   4  -9   3        6.77        6.73      0.46 o 
   5  -9   3      351.95      347.51      4.88 o 
   6  -9   3       32.80       25.50      1.02 o 
   7  -9   3        5.76        5.81      0.60 o 
   8  -9   3       99.29       83.84      2.01 o 
   9  -9   3      216.25      209.78      4.53 o 
  10  -9   3        5.78        4.12      0.70 o 
  11  -9   3        2.53        3.55      0.68 o 
  12  -9   3       53.33       50.60      1.78 o 
  13  -9   3      100.81       99.81      3.60 o 
  14  -9   3      117.43      125.79      2.96 o 
  15  -9   3        0.31        1.67      0.81 o 
  -9  -8   3       13.29       13.59      1.81 o 
  -8  -8   3       36.78       34.55      2.05 o 
  -7  -8   3        0.13       -0.85      0.69 o 
  -6  -8   3       44.56       43.96      1.72 o 
  -5  -8   3        3.91        3.36      0.70 o 
  -4  -8   3        1.63        1.33      0.65 o 
  -3  -8   3       50.55       53.91      1.60 o 
  -2  -8   3       14.62       22.05      0.74 o 
  -1  -8   3       21.28       24.59      0.99 o 
   0  -8   3       11.94       11.79      0.53 o 
   1  -8   3       50.46       54.43      0.92 o 
   2  -8   3        0.03       -0.04      0.22 o 
   3  -8   3      502.07      493.28      4.75 o 
   4  -8   3      241.26      260.49      3.01 o 
   5  -8   3       32.65       32.56      0.96 o 
   6  -8   3      333.64      333.26      4.61 o 
   7  -8   3      263.99      252.64      4.08 o 
   8  -8   3       36.97       48.48      1.39 o 
   9  -8   3      484.10      422.71      7.72 o 
  10  -8   3        1.59        1.71      0.55 o 
  11  -8   3       16.37       15.27      0.95 o 
  12  -8   3       66.26       65.58      1.93 o 
  13  -8   3       22.05       21.35      1.13 o 
  14  -8   3        3.06        3.44      0.91 o 
  15  -8   3        5.23        4.65      0.94 o 
  -9  -7   3       38.93       40.11      2.53 o 
  -8  -7   3       43.05       37.73      2.62 o 
  -7  -7   3       21.14       22.50      1.66 o 
  -6  -7   3       77.72       76.86      2.09 o 
  -5  -7   3       11.17       11.37      0.90 o 
  -4  -7   3       15.33       12.07      0.73 o 
  -3  -7   3      299.14      290.26      3.98 o 
  -2  -7   3       17.82       18.25      0.73 o 
  -1  -7   3       96.48      119.79      1.50 o 
   0  -7   3      182.51      196.37      2.18 o 
   1  -7   3       93.96       86.85      1.09 o 
   2  -7   3      130.27      138.93      1.54 o 
   3  -7   3     1638.04     1593.03     13.04 o 
   4  -7   3      454.40      439.00      3.94 o 
   5  -7   3     1843.60     1925.09     27.32 o 
   6  -7   3      525.72      545.07      6.84 o 
   7  -7   3       90.38       98.05      1.99 o 
   8  -7   3       92.15      120.17      2.29 o 
   9  -7   3      265.76      263.70      4.48 o 
  10  -7   3       76.77       69.98      1.89 o 
  11  -7   3        0.16        1.11      0.46 o 
  12  -7   3        3.26        4.87      1.19 o 
  13  -7   3        0.23       -0.07      0.56 o 
  14  -7   3       50.36       52.25      2.31 o 
  15  -7   3       23.50       25.07      1.62 o 
 -10  -6   3       56.44       56.88      2.81 o 
  -9  -6   3        0.01       -0.93      0.83 o 
  -8  -6   3       18.96       16.83      1.39 o 
  -7  -6   3        0.78        0.21      0.82 o 
  -6  -6   3       56.79       57.28      2.03 o 
  -5  -6   3        0.83        1.04      0.36 o 
  -4  -6   3      187.00      167.43      2.60 o 
  -3  -6   3      101.54      108.74      1.79 o 
  -2  -6   3       92.20       82.44      1.23 o 
  -1  -6   3       40.89       55.01      0.84 o 
   0  -6   3      160.28      174.35      1.92 o 
   1  -6   3      712.48      750.27      6.28 o 
   2  -6   3      296.10      307.14      2.67 o 
   3  -6   3       77.26       94.65      1.14 o 
   4  -6   3     1276.27     1411.05     15.26 o 
   5  -6   3        3.30        4.93      0.33 o 
   6  -6   3     1447.52     1457.85     25.89 o 
   7  -6   3       18.77       13.25      0.67 o 
   8  -6   3      264.85      247.56      4.34 o 
   9  -6   3        0.22        0.56      0.34 o 
  10  -6   3      245.43      232.57      4.40 o 
  11  -6   3        1.88        1.32      0.77 o 
  12  -6   3       47.78       52.44      1.57 o 
  13  -6   3       18.24       19.63      1.01 o 
  14  -6   3       12.83       15.19      0.88 o 
  15  -6   3       11.79       12.36      1.18 o 
 -11  -5   3       79.62       81.81      3.30 o 
 -10  -5   3        7.39        6.85      1.25 o 
  -9  -5   3      122.37      132.70      3.52 o 
  -8  -5   3      183.29      180.06      4.54 o 
  -7  -5   3      637.16      624.74     10.01 o 
  -6  -5   3       24.81       25.77      1.58 o 
  -5  -5   3        8.70       13.92      0.61 o 
  -4  -5   3        8.61       14.40      0.62 o 
  -3  -5   3      118.65      111.42      1.58 o 
  -2  -5   3        3.32        8.47      0.32 o 
  -1  -5   3      191.27      184.36      2.25 o 
   0  -5   3      147.53      145.74      1.68 o 
   1  -5   3      238.84      240.65      3.05 o 
   2  -5   3      210.89      216.83      2.04 o 
   3  -5   3        5.91       11.64      0.39 o 
   4  -5   3     1704.39     1807.74     18.70 o 
   5  -5   3       28.61       27.08      0.62 o 
   6  -5   3      215.63      237.85      2.77 o 
   7  -5   3      738.95      764.01     11.00 o 
   8  -5   3      270.08      256.26      4.14 o 
   9  -5   3       95.19      102.31      2.04 o 
  10  -5   3        1.66        1.47      0.49 o 
  11  -5   3       80.52       79.81      1.96 o 
  12  -5   3       22.65       18.94      0.98 o 
  13  -5   3        0.90        0.90      0.49 o 
  14  -5   3       37.80       34.49      1.28 o 
  15  -5   3       10.19       10.67      0.88 o 
 -12  -4   3        4.43        4.49      2.13 o 
 -11  -4   3       17.29       10.85      1.37 o 
 -10  -4   3        9.11        8.31      1.08 o 
  -9  -4   3      208.86      207.13      6.14 o 
  -8  -4   3      101.47       91.26      2.61 o 
  -7  -4   3       25.54       24.05      1.49 o 
  -6  -4   3      138.70      115.59      2.70 o 
  -5  -4   3      158.79      156.35      3.17 o 
  -4  -4   3      421.91      442.56      6.18 o 
  -3  -4   3      786.96      842.57      7.41 o 
  -2  -4   3      393.57      414.54      3.81 o 
  -1  -4   3      215.03      220.62      3.17 o 
   0  -4   3     2699.99     2940.16     22.38 o 
   1  -4   3      177.42      194.90      1.77 o 
   2  -4   3        0.04        0.76      0.16 o 
   3  -4   3     1224.62     1342.01     12.16 o 
   4  -4   3     3038.79     3243.02     30.38 o 
   5  -4   3        0.84        0.90      0.19 o 
   6  -4   3       14.92       16.95      0.44 o 
   7  -4   3       40.06       37.19      0.99 o 
   8  -4   3      554.16      556.45      8.18 o 
   9  -4   3      182.52      190.78      3.26 o 
  10  -4   3        8.66        8.69      0.60 o 
  11  -4   3      248.05      246.86      4.68 o 
  12  -4   3       48.59       48.95      1.83 o 
  13  -4   3       69.86       73.05      2.03 o 
  14  -4   3       13.12       11.10      0.88 o 
  15  -4   3       11.87       12.66      0.99 o 
 -12  -3   3        4.85        3.03      1.05 o 
 -11  -3   3       10.11        8.99      1.12 o 
 -10  -3   3       34.24       35.34      1.70 o 
  -9  -3   3        6.40        4.38      0.89 o 
  -8  -3   3        6.13        4.61      0.75 o 
  -7  -3   3       18.90       22.83      1.17 o 
  -6  -3   3       18.89       27.83      1.17 o 
  -5  -3   3      379.23      362.47      5.82 o 
  -4  -3   3      164.69      180.38      2.61 o 
  -3  -3   3       52.60       61.11      1.10 o 
  -2  -3   3     2383.44     2580.27     24.67 o 
  -1  -3   3      180.96      229.04      2.31 o 
   0  -3   3     8916.99     9398.78     66.80 o 
   1  -3   3      174.73      163.42      1.73 o 
   2  -3   3     1162.68     1156.34      9.03 o 
   3  -3   3      245.40      238.93      2.46 o 
   4  -3   3      711.59      721.44      8.53 o 
   5  -3   3      171.41      211.16      2.52 o 
   6  -3   3      238.24      203.09      2.65 o 
   7  -3   3      330.97      316.07      4.42 o 
   8  -3   3      439.57      417.75      6.30 o 
   9  -3   3        6.65        5.77      0.52 o 
  10  -3   3      127.53      129.36      2.52 o 
  11  -3   3      107.42      106.01      2.53 o 
  12  -3   3        5.42        6.17      0.70 o 
  13  -3   3       28.01       30.41      1.29 o 
  14  -3   3        1.85        1.12      0.64 o 
 -13  -2   3        6.05        5.93      1.15 o 
 -12  -2   3        1.80        0.81      0.82 o 
 -11  -2   3      137.61      135.86      3.34 o 
 -10  -2   3      340.43      345.75      6.18 o 
  -9  -2   3       44.90       46.53      1.68 o 
  -8  -2   3       28.63       27.83      1.26 o 
  -7  -2   3       37.03       28.87      1.35 o 
  -6  -2   3      228.38      222.85      4.57 o 
  -5  -2   3      820.64      815.73      9.65 o 
  -4  -2   3      553.33      536.23      7.25 o 
  -3  -2   3       58.31       68.16      1.78 o 
  -2  -2   3        0.06        4.48      0.58 o 
  -1  -2   3      276.30      355.16      3.48 o 
   0  -2   3    13474.82    13211.24    129.05 o 
   1  -2   3     3059.57     3110.16     32.58 o 
   2  -2   3     8875.38     8867.94     81.67 o 
   3  -2   3       44.43       56.70      0.81 o 
   4  -2   3       18.49       36.24      0.75 o 
   5  -2   3       25.65       37.95      0.67 o 
   6  -2   3       68.52       60.62      1.03 o 
   7  -2   3      633.89      614.03      8.91 o 
   8  -2   3      412.67      377.41      5.81 o 
   9  -2   3      481.66      474.49      7.24 o 
  10  -2   3       20.36       19.18      0.94 o 
  11  -2   3       25.25       28.59      1.87 o 
  12  -2   3       42.13       39.97      1.60 o 
  13  -2   3       26.24       25.47      1.56 o 
  14  -2   3       11.64       11.46      1.07 o 
 -13  -1   3       56.83       60.14      4.78 o 
 -12  -1   3       43.06       44.03      1.82 o 
 -11  -1   3       30.63       32.68      1.55 o 
 -10  -1   3       72.81       68.94      2.05 o 
  -9  -1   3      138.18      139.76      2.97 o 
  -8  -1   3      103.99      103.07      2.31 o 
  -7  -1   3      509.21      525.34      7.90 o 
  -6  -1   3       60.34       58.52      1.16 o 
  -5  -1   3       61.03       79.63      1.20 o 
  -4  -1   3     1600.33     1693.06     21.13 o 
  -3  -1   3      918.17      971.12     13.41 o 
  -2  -1   3     2964.31     3128.18     31.32 o 
  -1  -1   3      461.77      504.83      5.50 o 
   0  -1   3      215.25      213.60      2.03 o 
   1  -1   3     7406.44     7440.46     77.17 o 
   2  -1   3       21.70       28.26      0.49 o 
   3  -1   3     1072.04     1191.75     13.00 o 
   4  -1   3      422.92      467.50      6.52 o 
   5  -1   3       66.03       61.75      1.05 o 
   6  -1   3       96.75       75.32      1.40 o 
   7  -1   3     2607.41     2505.90     34.52 o 
   8  -1   3        2.64        2.53      0.49 o 
   9  -1   3        0.15       -0.25      0.74 o 
  10  -1   3      111.94      109.65      2.73 o 
  11  -1   3        7.89        7.59      0.83 o 
  12  -1   3        0.09       -0.35      0.53 o 
  13  -1   3        0.36        0.55      0.68 o 
  14  -1   3        9.67        9.93      1.10 o 
 -14   0   3        1.91        2.35      0.85 o 
 -13   0   3        9.69       10.94      1.12 o 
 -12   0   3       48.01       51.23      1.82 o 
 -11   0   3        0.07       -1.15      0.58 o 
 -10   0   3       17.84       14.77      0.99 o 
  -9   0   3      190.82      186.28      3.46 o 
  -8   0   3        4.45        3.30      0.46 o 
  -7   0   3      794.63      803.32      9.46 o 
  -6   0   3     2237.07     2268.68     23.49 o 
  -5   0   3      127.05      156.60      1.95 o 
  -4   0   3      654.17      735.73      8.28 o 
  -3   0   3        7.23        8.29      0.28 o 
  -2   0   3     2547.86     2575.34     23.62 o 
  -1   0   3      707.12      700.54      5.89 o 
   0   0   3     1060.66     1103.80     10.80 o 
   1   0   3      143.11      154.15      1.90 o 
   2   0   3      345.35      377.37      4.31 o 
   3   0   3      243.33      257.43      2.76 o 
   4   0   3      722.04      742.89      9.34 o 
   5   0   3      522.14      535.61      6.92 o 
   6   0   3       87.71       75.93      1.65 o 
   7   0   3        1.02        1.08      0.40 o 
   8   0   3        4.96        3.25      1.04 o 
   9   0   3       49.01       49.04      1.52 o 
  10   0   3        0.71        0.33      0.50 o 
  11   0   3      119.83      114.88      2.78 o 
  12   0   3       53.44       54.70      1.96 o 
  13   0   3       33.07       33.19      1.77 o 
 -14   1   3        4.11        2.45      1.12 o 
 -13   1   3        0.53       -0.65      0.56 o 
 -12   1   3        0.03        0.63      0.54 o 
 -11   1   3        3.14        3.88      0.60 o 
 -10   1   3       37.03       35.39      1.23 o 
  -9   1   3      281.59      272.26      4.46 o 
  -8   1   3       24.16       20.68      1.88 o 
  -7   1   3       14.21       16.91      0.58 o 
  -6   1   3       36.19       29.09      0.67 o 
  -5   1   3      130.07      132.41      1.68 o 
  -4   1   3     1033.83     1098.88     11.12 o 
  -3   1   3     1280.93     1324.20     14.31 o 
  -2   1   3     2308.95     2392.78     24.60 o 
  -1   1   3     1578.90     1542.53     15.86 o 
   0   1   3      288.32      291.78      4.81 o 
   1   1   3      256.98      278.72      3.61 o 
   2   1   3      692.30      753.48      8.18 o 
   3   1   3      344.06      346.97      4.30 o 
   4   1   3       28.45       15.74      0.74 o 
   5   1   3      214.37      228.47      3.78 o 
   6   1   3       21.53       18.55      0.85 o 
   7   1   3      320.73      299.80      4.98 o 
   8   1   3        3.78        2.51      0.54 o 
   9   1   3        7.97        9.64      0.89 o 
  10   1   3      126.05      133.00      3.06 o 
  11   1   3      103.61      100.15      2.96 o 
  12   1   3       19.62       17.49      1.27 o 
  13   1   3       63.08       71.68      3.99 o 
 -14   2   3       42.92       40.99      1.68 o 
 -13   2   3        2.70        0.69      1.10 o 
 -12   2   3        0.02       -0.23      0.41 o 
 -11   2   3        5.73        6.99      0.87 o 
 -10   2   3       22.16       18.53      0.80 o 
  -9   2   3     1147.49     1122.02     15.54 o 
  -8   2   3     1086.64     1101.20     16.25 o 
  -7   2   3      357.91      348.54      4.24 o 
  -6   2   3      187.54      194.45      2.85 o 
  -5   2   3      666.75      716.42      7.44 o 
  -4   2   3     4027.77     4274.20     51.68 o 
  -3   2   3     3394.99     3521.51     41.48 o 
  -2   2   3       12.00       19.18      0.36 o 
  -1   2   3        0.04        0.97      0.18 o 
   0   2   3      151.82      187.36      2.92 o 
   1   2   3        0.17        5.17      0.28 o 
   2   2   3      166.10      121.33      1.47 o 
   3   2   3     3350.21     3673.66     40.53 o 
   4   2   3      340.96      324.37      4.00 o 
   5   2   3      113.67      112.45      2.28 o 
   6   2   3       39.24       34.97      1.22 o 
   7   2   3      693.40      652.19      9.89 o 
   8   2   3       85.09       79.54      3.71 o 
   9   2   3        6.00        6.53      0.79 o 
  10   2   3       20.24       22.76      2.19 o 
  11   2   3        0.45        0.24      0.69 o 
  12   2   3        1.84        1.03      0.85 o 
 -15   3   3        2.46        1.60      0.88 o 
 -14   3   3        2.29        1.63      0.77 o 
 -13   3   3        2.64        2.25      0.52 o 
 -12   3   3       22.25       26.76      2.27 o 
 -11   3   3        0.47        0.31      0.37 o 
 -10   3   3        8.23        9.92      1.95 o 
  -9   3   3      698.10      615.15     12.52 o 
  -8   3   3        1.48       -0.09      0.40 o 
  -7   3   3       31.07       28.71      1.05 o 
  -6   3   3     1257.73     1259.65     15.81 o 
  -5   3   3      123.08      104.57      1.77 o 
  -4   3   3       13.49        9.20      0.75 o 
  -3   3   3      392.06      400.99      5.12 o 
  -2   3   3       55.11       75.00      1.16 o 
  -1   3   3      118.65      154.48      2.81 o 
   0   3   3        9.34       10.08      0.55 o 
   1   3   3       60.50       77.22      1.32 o 
   2   3   3      774.76      909.21     11.76 o 
   3   3   3        1.49        2.84      0.27 o 
   4   3   3      327.63      304.88      3.89 o 
   5   3   3      293.87      262.40      4.51 o 
   6   3   3        6.06        6.75      0.70 o 
   7   3   3        1.62        1.97      0.63 o 
   8   3   3       94.40       90.30      2.45 o 
   9   3   3       77.40       72.20      2.27 o 
  10   3   3      256.62      259.25      5.23 o 
  11   3   3        3.86        3.95      1.00 o 
  12   3   3       30.65       36.71      2.17 o 
 -15   4   3        1.07        0.93      0.74 o 
 -14   4   3        0.17       -0.09      1.20 o 
 -13   4   3        3.10        2.70      0.61 o 
 -12   4   3       18.64       13.98      2.54 o 
 -11   4   3       14.24       12.94      2.21 o 
 -10   4   3       95.31       73.17      4.08 o 
  -9   4   3       23.04       16.48      1.20 o 
  -8   4   3      307.27      277.15      4.67 o 
  -7   4   3      173.51      161.30      3.01 o 
  -6   4   3      559.34      671.22      9.01 o 
  -5   4   3     2135.50     2260.11     28.47 o 
  -4   4   3        2.52        2.66      0.40 o 
  -3   4   3        7.87       12.90      0.40 o 
  -2   4   3      287.19      343.36      4.44 o 
  -1   4   3      167.11      211.28      3.43 o 
   0   4   3      525.13      615.25      7.07 o 
   1   4   3       52.52       45.88      0.90 o 
   2   4   3       11.01       16.82      0.50 o 
   3   4   3       77.65       67.94      1.31 o 
   4   4   3      370.06      360.30      4.47 o 
   5   4   3      204.68      201.60      2.80 o 
   6   4   3        4.91        8.47      0.71 o 
   7   4   3        7.10        8.04      0.87 o 
   8   4   3        1.47        0.69      0.67 o 
   9   4   3      101.64      111.79      4.24 o 
  10   4   3       28.04       28.31      2.11 o 
  11   4   3        6.69        4.84      1.86 o 
 -13   5   3        0.60       -1.90      1.75 o 
 -12   5   3       26.56       23.80      2.83 o 
 -11   5   3        3.40        1.77      1.52 o 
 -10   5   3       28.27       21.51      1.17 o 
  -9   5   3      340.77      302.49      5.17 o 
  -8   5   3      171.22      186.87      3.49 o 
  -7   5   3      504.96      485.14      6.17 o 
  -6   5   3        0.87        0.76      0.21 o 
  -5   5   3      130.79      165.67      2.13 o 
  -4   5   3      147.37      156.30      2.31 o 
  -3   5   3     1951.32     2098.55     20.49 o 
  -2   5   3      186.84      220.55      2.81 o 
  -1   5   3      429.55      512.20      7.16 o 
   0   5   3        1.71        0.80      0.24 o 
   1   5   3       34.49       35.16      0.84 o 
   2   5   3      443.18      412.38      4.92 o 
   3   5   3     1631.76     1615.44     15.76 o 
   4   5   3      328.43      321.34      3.87 o 
   5   5   3       14.20        9.74      0.54 o 
   6   5   3       55.30       55.65      2.08 o 
   7   5   3      328.85      323.35      5.96 o 
   8   5   3      178.76      183.30      4.15 o 
   9   5   3        8.24        9.27      1.18 o 
  10   5   3       69.65       69.66      2.97 o 
  11   5   3        1.59        0.23      1.41 o 
 -11   6   3       93.71       94.26      5.44 o 
 -10   6   3       21.43       20.25      1.38 o 
  -9   6   3      197.83      199.22      4.62 o 
  -8   6   3      110.47      113.21      1.92 o 
  -7   6   3      114.33      113.42      2.18 o 
  -6   6   3       18.57       15.11      0.81 o 
  -5   6   3      304.45      293.59      3.98 o 
  -4   6   3       33.51       19.63      0.70 o 
  -3   6   3       37.03       49.54      0.97 o 
  -2   6   3      104.04      133.46      1.56 o 
  -1   6   3      350.70      367.61      4.74 o 
   0   6   3      178.20      163.78      2.00 o 
   1   6   3      786.45      767.53      7.33 o 
   2   6   3     1422.84     1403.88     12.96 o 
   3   6   3       54.28       55.66      1.00 o 
   4   6   3      924.15      907.48      9.68 o 
   5   6   3      452.84      458.92      5.79 o 
   6   6   3        3.56        4.39      0.73 o 
   7   6   3       39.63       38.17      1.83 o 
   8   6   3       19.42       13.86      1.33 o 
   9   6   3        0.24        0.85      0.99 o 
  10   6   3        3.76        2.04      1.17 o 
 -11   7   3      365.97      351.81     13.21 o 
 -10   7   3       18.07       19.32      1.01 o 
  -9   7   3       15.33       20.76      0.88 o 
  -8   7   3        1.19        1.41      0.40 o 
  -7   7   3      283.19      263.38      5.23 o 
  -6   7   3     5832.79     5611.35     70.00 o 
  -5   7   3        4.62        3.92      0.49 o 
  -4   7   3       91.20       91.30      1.77 o 
  -3   7   3        0.87        0.80      0.22 o 
  -2   7   3       14.73        9.37      0.41 o 
  -1   7   3        4.37        2.95      0.32 o 
   0   7   3       46.90       45.18      1.01 o 
   1   7   3        0.15       -0.19      0.30 o 
   2   7   3       44.21       39.85      0.95 o 
   3   7   3       72.24       71.12      1.21 o 
   4   7   3       46.16       42.52      2.00 o 
   5   7   3       34.12       39.92      1.92 o 
   6   7   3      445.78      447.90      6.62 o 
   7   7   3        0.81        0.05      0.67 o 
   8   7   3       20.78       15.73      1.59 o 
   9   7   3        2.68        2.64      1.20 o 
 -12   8   3       13.38       11.71      0.98 o 
 -11   8   3      116.55      124.92      3.71 o 
 -10   8   3        0.16       -0.31      0.62 o 
  -9   8   3       14.89       17.80      0.95 o 
  -8   8   3        2.70        7.59      1.09 o 
  -7   8   3     1910.07     1913.17     24.82 o 
  -6   8   3      300.97      299.82      4.87 o 
  -5   8   3       59.16       62.12      1.68 o 
  -4   8   3        1.34        1.53      0.32 o 
  -3   8   3       12.60       10.67      0.56 o 
  -2   8   3       42.00       34.42      0.76 o 
  -1   8   3       14.63       15.74      0.61 o 
   0   8   3      368.98      368.53      4.83 o 
   1   8   3      384.09      388.47      5.51 o 
   2   8   3      217.18      201.41      4.23 o 
   3   8   3       38.53       33.94      2.39 o 
   4   8   3      181.58      175.31      6.03 o 
   5   8   3       16.22       19.38      1.31 o 
   6   8   3       26.37       26.87      1.55 o 
   7   8   3       41.37       40.93      1.92 o 
   8   8   3       27.75       33.54      1.89 o 
 -14   9   3       41.13       40.97      1.92 o 
 -13   9   3      143.04      139.32      4.26 o 
 -12   9   3       43.83       41.72      2.04 o 
 -11   9   3      138.14      150.51      4.70 o 
 -10   9   3        8.73        8.36      0.94 o 
  -9   9   3       14.38       14.21      1.14 o 
  -8   9   3      277.01      275.11      6.16 o 
  -7   9   3      250.68      232.88      4.26 o 
  -6   9   3        1.08        0.38      0.48 o 
  -5   9   3        0.72        0.23      0.44 o 
  -4   9   3       89.15       92.00      1.61 o 
  -3   9   3      139.49      119.28      1.96 o 
  -2   9   3      171.98      169.47      2.23 o 
  -1   9   3       12.01        9.36      0.70 o 
   0   9   3      634.60      619.17      7.65 o 
   1   9   3       29.80       29.63      1.06 o 
   2   9   3        0.98        0.30      0.51 o 
   3   9   3        7.01        3.28      1.26 o 
   4   9   3      116.11      112.02      4.70 o 
   5   9   3       80.25       85.61      4.18 o 
   6   9   3       14.83       14.35      2.07 o 
   7   9   3        3.77        4.75      1.67 o 
 -15  10   3       27.83       27.66      1.80 o 
 -14  10   3       12.07       10.87      1.25 o 
 -13  10   3       20.61       21.39      1.70 o 
 -12  10   3       11.52        7.83      1.21 o 
 -11  10   3      129.12      137.81      4.77 o 
 -10  10   3       75.06       87.76      3.66 o 
  -9  10   3        9.45        8.62      1.65 o 
  -8  10   3       16.75       13.67      1.06 o 
  -7  10   3        5.77        5.03      0.78 o 
  -6  10   3      117.98      112.26      2.31 o 
  -5  10   3      141.67      151.55      2.81 o 
  -4  10   3       16.78       16.37      1.10 o 
  -3  10   3        0.40       -0.05      0.41 o 
  -2  10   3      133.40      131.85      2.70 o 
  -1  10   3       28.60       29.36      1.04 o 
   0  10   3       61.34       65.42      1.69 o 
   1  10   3       69.50       72.18      2.86 o 
   2  10   3      330.37      340.28      9.92 o 
   3  10   3       35.30       35.05      2.66 o 
   4  10   3        5.31        3.52      1.38 o 
   5  10   3        0.19        1.31      1.36 o 
   6  10   3       22.42       19.69      2.44 o 
 -14  11   3       35.51       36.40      2.29 o 
 -13  11   3        0.46        0.20      0.83 o 
 -12  11   3        8.25        9.55      1.02 o 
 -11  11   3      279.62      302.28      8.32 o 
 -10  11   3      347.82      346.90      7.12 o 
  -9  11   3      166.19      179.97      3.92 o 
  -8  11   3       54.80       54.60      1.71 o 
  -7  11   3        6.91        8.21      1.10 o 
  -6  11   3        1.81        0.22      0.56 o 
  -5  11   3      492.21      456.85      6.69 o 
  -4  11   3      516.87      494.68      7.93 o 
  -3  11   3      290.96      294.48      5.30 o 
  -2  11   3       29.30       25.19      3.99 o 
  -1  11   3       23.18       21.73      1.12 o 
   0  11   3        5.80        3.85      0.68 o 
   1  11   3       48.70       39.99      1.53 o 
   2  11   3        1.02        0.99      1.13 o 
   3  11   3       22.57       21.93      2.19 o 
   4  11   3        7.94        4.85      1.58 o 
   5  11   3       20.02       18.83      2.39 o 
 -14  12   3        5.85        5.63      1.30 o 
 -13  12   3       28.04       27.07      2.29 o 
 -12  12   3       30.54       27.71      2.38 o 
 -11  12   3       20.74       18.95      2.12 o 
 -10  12   3      252.94      264.23      6.04 o 
  -9  12   3        6.02        6.38      1.08 o 
  -8  12   3       27.66       30.27      5.29 o 
  -7  12   3        2.51        1.61      0.89 o 
  -6  12   3        0.78        0.41      1.17 o 
  -5  12   3        6.81        4.03      1.05 o 
  -4  12   3      223.68      211.25      4.28 o 
  -3  12   3        1.70        0.88      0.79 o 
  -2  12   3      150.26      165.57      4.34 o 
  -1  12   3       25.52       25.03      3.57 o 
   0  12   3        4.99        4.79      0.76 o 
   1  12   3       30.70       30.74      1.39 o 
   2  12   3        0.16       -0.99      0.87 o 
   3  12   3       20.78       18.45      1.80 o 
   4  12   3        0.34        0.69      1.12 o 
 -13  13   3        1.81        0.15      1.06 o 
 -12  13   3       26.22       26.16      2.43 o 
 -11  13   3       20.98       17.89      2.21 o 
 -10  13   3       22.33       20.70      2.41 o 
  -9  13   3        0.84        1.90      1.35 o 
  -8  13   3        0.16        0.02      0.85 o 
  -7  13   3       54.50       51.17      2.66 o 
  -6  13   3       48.30       46.22      2.55 o 
  -5  13   3       60.12       63.87      3.02 o 
  -4  13   3      215.01      216.66      5.36 o 
  -3  13   3        2.96        4.75      1.03 o 
  -2  13   3       14.25       12.09      2.24 o 
  -1  13   3       85.28       88.73      4.14 o 
   0  13   3       28.38       29.50      2.28 o 
   1  13   3        0.86        0.62      1.47 o 
   2  13   3        0.09       -0.90      2.80 o 
 -13  14   3        7.20        6.33      1.72 o 
 -12  14   3       13.94       12.84      2.14 o 
 -11  14   3        0.18        1.11      1.28 o 
 -10  14   3        4.01        2.27      1.47 o 
  -9  14   3       68.57       73.92      4.41 o 
  -8  14   3        7.36        5.90      1.40 o 
  -7  14   3        3.64        3.60      2.01 o 
  -6  14   3        0.04        0.11      0.77 o 
  -5  14   3        1.28        0.51      0.75 o 
  -4  14   3       82.52       84.41      4.35 o 
  -3  14   3       85.47       95.00      3.33 o 
  -2  14   3       11.64        9.66      1.79 o 
  -1  14   3       21.34       21.05      3.89 o 
   0  14   3       24.67       27.86      1.81 o 
   1  14   3        4.62        2.70      2.59 o 
 -11  15   3        2.51        1.18      1.45 o 
 -10  15   3        7.04        3.69      1.82 o 
  -9  15   3       11.50       13.36      2.39 o 
  -8  15   3       51.20       54.66      4.18 o 
  -7  15   3      202.31      225.13      6.61 o 
  -6  15   3       11.67       11.69      1.26 o 
  -5  15   3        9.19        8.59      1.87 o 
  -4  15   3        2.43        2.20      1.06 o 
  -3  15   3       17.51       15.92      1.99 o 
  -2  15   3       16.38       17.49      1.63 o 
  -1  15   3        0.46        0.64      0.98 o 
  -9  16   3       14.33       16.20      2.81 o 
  -8  16   3       22.37       24.41      3.30 o 
  -7  16   3       83.32       94.09      3.56 o 
  -6  16   3        0.68        1.04      1.04 o 
  -5  16   3        7.58        8.61      2.81 o 
   4 -16   4       13.53       11.43      1.55 o 
   5 -16   4       25.66       21.23      2.23 o 
   6 -16   4        1.09       -0.57      1.43 o 
   7 -16   4       78.44       77.20      3.23 o 
   8 -16   4       20.91       22.47      2.38 o 
   9 -16   4        3.48        5.78      2.04 o 
   1 -15   4        8.21       10.53      1.36 o 
   2 -15   4        0.04        0.36      0.96 o 
   3 -15   4       31.01       33.26      2.66 o 
   4 -15   4       10.71       10.83      1.42 o 
   5 -15   4        1.81        0.96      1.36 o 
   6 -15   4       79.10       76.10      5.68 o 
   7 -15   4        0.00       -0.36      0.79 o 
   8 -15   4        8.33        7.84      1.25 o 
   9 -15   4        1.06        0.34      1.02 o 
  10 -15   4       27.97       26.62      2.06 o 
  11 -15   4        3.46        2.58      1.21 o 
  -1 -14   4        6.21        4.98      1.25 o 
   0 -14   4        3.25        2.37      0.99 o 
   1 -14   4        8.67        5.41      1.79 o 
   2 -14   4        0.07       -0.04      1.20 o 
   3 -14   4        3.45        2.06      1.02 o 
   4 -14   4       14.12       15.87      1.49 o 
   5 -14   4        0.03        0.27      0.97 o 
   6 -14   4      304.97      294.33      4.98 o 
   7 -14   4       63.25       68.45      2.63 o 
   8 -14   4       57.25       57.97      2.37 o 
   9 -14   4       17.88       16.15      1.63 o 
  10 -14   4       81.39       82.01      3.18 o 
  11 -14   4       37.20       34.10      2.07 o 
  12 -14   4       38.77       40.52      2.23 o 
  -3 -13   4        9.63       11.95      1.66 o 
  -2 -13   4        0.58        0.23      1.02 o 
  -1 -13   4       33.15       31.74      5.30 o 
   0 -13   4        3.58        2.72      0.72 o 
   1 -13   4       10.12       11.58      1.29 o 
   2 -13   4        0.58       -0.20      0.71 o 
   3 -13   4        5.99        6.75      1.73 o 
   4 -13   4      107.82      103.92      3.34 o 
   5 -13   4      290.79      300.29      4.93 o 
   6 -13   4        2.94        3.31      1.07 o 
   7 -13   4       11.57       10.03      1.55 o 
   8 -13   4       38.76       39.29      2.02 o 
   9 -13   4        3.83        4.49      1.06 o 
  10 -13   4       63.06       64.79      2.69 o 
  11 -13   4      107.62      114.09      7.19 o 
  12 -13   4       58.88       59.53      4.73 o 
  13 -13   4      494.45      522.99     23.82 o 
  -4 -12   4        4.64        5.45      1.41 o 
  -3 -12   4        4.91        5.06      1.79 o 
  -2 -12   4        4.26        1.60      0.99 o 
  -1 -12   4       75.06       80.47      2.17 o 
   0 -12   4      206.91      220.48      4.40 o 
   1 -12   4       12.51       14.65      0.95 o 
   2 -12   4      124.49      123.72      3.58 o 
   3 -12   4       13.47       11.71      1.76 o 
   4 -12   4        4.76        5.35      0.75 o 
   5 -12   4       84.44       83.87      2.11 o 
   6 -12   4      229.87      225.39      5.09 o 
   7 -12   4       70.05       72.09      2.39 o 
   8 -12   4        7.74        8.65      1.04 o 
   9 -12   4        0.85        0.87      0.73 o 
  10 -12   4        2.85        3.62      1.16 o 
  11 -12   4       89.89       80.51      2.82 o 
  12 -12   4       31.09       32.63      1.87 o 
  13 -12   4        6.46        9.99      1.16 o 
  14 -12   4        3.20        1.87      0.86 o 
  -5 -11   4        0.10        1.69      1.18 o 
  -4 -11   4        1.53        1.82      1.17 o 
  -3 -11   4       43.46       45.52      2.46 o 
  -2 -11   4       10.75        7.90      1.33 o 
  -1 -11   4        8.17        8.15      1.12 o 
   0 -11   4        7.15        7.00      0.92 o 
   1 -11   4       13.92       11.67      0.86 o 
   2 -11   4      144.67      147.69      5.68 o 
   3 -11   4      119.73      126.27      2.22 o 
   4 -11   4        0.06        0.10      0.44 o 
   5 -11   4       10.74        8.74      0.54 o 
   6 -11   4      208.74      214.63      4.46 o 
   7 -11   4        0.02        0.43      0.58 o 
   8 -11   4      100.82       93.73      3.00 o 
   9 -11   4       76.97       72.90      2.57 o 
  10 -11   4       28.35       33.13      1.74 o 
  11 -11   4        9.44        8.93      1.05 o 
  12 -11   4        0.27        1.22      1.12 o 
  13 -11   4      240.76      240.16      6.91 o 
  14 -11   4       27.58       25.49      1.72 o 
  -7 -10   4        0.05        0.38      1.18 o 
  -6 -10   4       12.20       11.24      1.62 o 
  -5 -10   4        0.87        0.61      1.12 o 
  -4 -10   4       35.10       31.64      2.73 o 
  -3 -10   4       65.31       67.15      2.82 o 
  -2 -10   4       87.60       88.93      2.16 o 
  -1 -10   4       28.23       26.30      1.19 o 
   0 -10   4       65.69       62.50      1.75 o 
   1 -10   4       49.74       52.05      1.32 o 
   2 -10   4        4.39        5.01      0.52 o 
   3 -10   4        8.67       10.57      0.61 o 
   4 -10   4       37.33       35.04      1.21 o 
   5 -10   4       41.57       36.31      1.08 o 
   6 -10   4       20.31       18.99      0.98 o 
   7 -10   4       22.99       20.28      1.18 o 
   8 -10   4       23.26       16.60      2.90 o 
   9 -10   4      154.42      134.34      3.51 o 
  10 -10   4        4.97        5.45      0.86 o 
  11 -10   4        8.62        7.08      0.90 o 
  12 -10   4       66.40       64.17      4.00 o 
  13 -10   4      137.64      141.49      3.53 o 
  14 -10   4        0.48        0.13      0.61 o 
  -8  -9   4        0.21       -0.54      0.93 o 
  -7  -9   4        0.00        0.01      0.89 o 
  -6  -9   4        9.04        6.91      1.34 o 
  -5  -9   4       84.68       87.93      3.89 o 
  -4  -9   4       18.74       20.36      1.98 o 
  -3  -9   4      266.32      281.32      5.43 o 
  -2  -9   4        7.26        5.41      0.77 o 
  -1  -9   4        0.46        0.34      0.36 o 
   0  -9   4       72.02       68.17      1.37 o 
   1  -9   4        0.78        1.00      0.31 o 
   2  -9   4      353.56      355.70      3.64 o 
   3  -9   4     1088.67     1108.54     10.87 o 
   4  -9   4       20.74       21.38      0.73 o 
   5  -9   4        1.39        1.44      0.46 o 
   6  -9   4        0.03        0.40      0.49 o 
   7  -9   4      135.02      137.94      2.78 o 
   8  -9   4      269.47      226.87      4.89 o 
   9  -9   4        9.36       11.68      0.99 o 
  10  -9   4       19.34       18.53      1.18 o 
  11  -9   4       82.07       79.81      2.37 o 
  12  -9   4       70.98       69.83      2.19 o 
  13  -9   4        1.06        1.31      0.92 o 
  14  -9   4        0.91        0.43      0.62 o 
  15  -9   4       70.81       75.77      4.31 o 
  -8  -8   4        8.31        7.29      3.15 o 
  -7  -8   4       55.63       60.77      2.08 o 
  -6  -8   4        3.33        3.18      0.84 o 
  -5  -8   4        5.07        4.46      0.77 o 
  -4  -8   4      292.07      300.53      4.80 o 
  -3  -8   4        4.36        5.06      0.63 o 
  -2  -8   4      209.49      235.96      3.10 o 
  -1  -8   4       57.97       61.66      1.27 o 
   0  -8   4       64.68       61.65      1.22 o 
   1  -8   4      423.96      410.65      3.89 o 
   2  -8   4      298.77      299.69      3.09 o 
   3  -8   4      694.06      662.73      6.18 o 
   4  -8   4      711.27      711.00      7.65 o 
   5  -8   4      125.59      107.24      1.85 o 
   6  -8   4        0.76        2.67      0.46 o 
   7  -8   4       61.32       75.61      1.83 o 
   8  -8   4      112.69      110.76      2.31 o 
   9  -8   4       69.87       58.24      1.89 o 
  10  -8   4       14.33       13.71      0.98 o 
  11  -8   4        1.67        1.34      0.79 o 
  12  -8   4       83.36       82.12      2.30 o 
  13  -8   4       75.57       72.93      2.21 o 
  14  -8   4       70.61       75.82      2.20 o 
  15  -8   4       28.50       29.97      1.92 o 
  -9  -7   4       43.98       48.98      2.83 o 
  -8  -7   4        0.18       -0.86      1.15 o 
  -7  -7   4        0.17       -0.12      0.87 o 
  -6  -7   4       13.03       13.55      1.17 o 
  -5  -7   4        7.49        7.34      0.80 o 
  -4  -7   4      156.02      148.63      2.84 o 
  -3  -7   4      215.27      211.55      3.15 o 
  -2  -7   4      134.50      122.13      1.64 o 
  -1  -7   4       96.10       98.39      1.33 o 
   0  -7   4      123.94      106.91      1.35 o 
   1  -7   4      220.31      228.53      2.19 o 
   2  -7   4       54.83       54.55      0.99 o 
   3  -7   4        8.32       12.99      0.48 o 
   4  -7   4      189.26      193.60      2.01 o 
   5  -7   4       67.38       62.28      1.25 o 
   6  -7   4      584.68      583.50      9.31 o 
   7  -7   4       62.13       56.49      1.47 o 
   8  -7   4      110.21      106.69      3.15 o 
   9  -7   4      208.12      194.60      3.59 o 
  10  -7   4       46.51       44.43      1.52 o 
  11  -7   4       38.21       34.48      1.91 o 
  12  -7   4        0.02       -0.76      0.48 o 
  13  -7   4      111.94      114.57      2.76 o 
  14  -7   4      214.19      216.90      4.44 o 
  15  -7   4        6.36        7.55      1.11 o 
 -10  -6   4       26.61       31.32      2.21 o 
  -9  -6   4       36.20       37.62      2.01 o 
  -8  -6   4       59.45       70.00      4.89 o 
  -7  -6   4      178.45      188.38      4.23 o 
  -6  -6   4       41.42       36.71      1.79 o 
  -5  -6   4        0.53        0.24      0.32 o 
  -4  -6   4        6.99        4.42      0.48 o 
  -3  -6   4       59.95       49.25      1.16 o 
  -2  -6   4       10.15        8.27      0.45 o 
  -1  -6   4       25.07       37.02      0.67 o 
   0  -6   4      127.16      126.15      1.50 o 
   1  -6   4      604.50      567.89      4.44 o 
   2  -6   4        0.94        0.97      0.24 o 
   3  -6   4       52.69       43.73      0.72 o 
   4  -6   4      618.70      652.30      6.02 o 
   5  -6   4      203.41      220.25      2.93 o 
   6  -6   4      361.60      371.21      5.33 o 
   7  -6   4      874.80      831.17     12.11 o 
   8  -6   4      352.78      375.89      5.96 o 
   9  -6   4        0.92        1.43      0.52 o 
  10  -6   4        2.69        1.58      0.48 o 
  11  -6   4      125.40      120.91      2.77 o 
  12  -6   4        0.53        0.61      0.55 o 
  13  -6   4       35.54       38.96      1.46 o 
  14  -6   4        0.66       -0.05      0.53 o 
  15  -6   4        6.36        6.93      0.77 o 
 -11  -5   4        1.33        1.38      1.05 o 
 -10  -5   4        0.29       -0.28      0.81 o 
  -9  -5   4        0.01        1.03      0.87 o 
  -8  -5   4      288.09      284.46      5.60 o 
  -7  -5   4      124.08      122.41      3.09 o 
  -6  -5   4        4.63        6.05      0.81 o 
  -5  -5   4        2.72       -0.28      0.38 o 
  -4  -5   4      123.71      101.24      1.77 o 
  -3  -5   4        1.41        4.20      0.39 o 
  -2  -5   4      335.53      353.13      3.17 o 
  -1  -5   4      230.71      261.17      4.95 o 
   0  -5   4     4714.50     5208.90     36.19 o 
   1  -5   4      157.18      159.92      1.50 o 
   2  -5   4       46.92       50.85      0.66 o 
   3  -5   4     1600.95     1691.49     14.24 o 
   4  -5   4      383.07      361.98      3.63 o 
   5  -5   4      311.94      325.98      3.68 o 
   6  -5   4        0.99        1.97      0.32 o 
   7  -5   4      152.84      150.78      2.76 o 
   8  -5   4       63.23       60.30      1.50 o 
   9  -5   4       13.18       14.08      0.75 o 
  10  -5   4       35.80       35.20      1.28 o 
  11  -5   4        0.13        0.42      0.50 o 
  12  -5   4      366.39      378.26      6.93 o 
  13  -5   4       28.92       27.73      1.28 o 
  14  -5   4       38.48       44.15      2.97 o 
  15  -5   4       26.57       28.11      3.12 o 
 -11  -4   4       82.95       83.85      3.20 o 
 -10  -4   4        0.17       -0.59      0.69 o 
  -9  -4   4       23.96       21.04      1.40 o 
  -8  -4   4      429.20      435.57      7.47 o 
  -7  -4   4      163.67      155.83      5.07 o 
  -6  -4   4      101.50       89.82      3.43 o 
  -5  -4   4       75.21       57.14      1.72 o 
  -4  -4   4       17.34       13.64      0.54 o 
  -3  -4   4        4.95        2.84      0.29 o 
  -2  -4   4       16.36       15.75      0.37 o 
  -1  -4   4     6658.03     7334.41     53.26 o 
   0  -4   4      410.70      485.70      3.76 o 
   1  -4   4     1405.20     1341.89     12.48 o 
   2  -4   4      126.75      129.08      1.32 o 
   3  -4   4      199.43      234.22      2.28 o 
   4  -4   4     1096.46     1281.52     14.59 o 
   5  -4   4      277.24      269.25      3.43 o 
   6  -4   4      153.11      157.45      2.05 o 
   7  -4   4      633.73      618.90      9.08 o 
   8  -4   4       46.18       44.14      1.22 o 
   9  -4   4       54.61       54.78      1.41 o 
  10  -4   4      304.00      301.78      4.98 o 
  11  -4   4       69.61       66.04      2.61 o 
  12  -4   4        6.78        6.76      0.73 o 
  13  -4   4        1.93        2.50      0.62 o 
  14  -4   4       11.05        9.73      0.99 o 
 -12  -3   4      129.45      136.93      4.38 o 
 -11  -3   4       98.64       99.84      2.94 o 
 -10  -3   4       81.00       81.52      2.50 o 
  -9  -3   4       10.48        9.04      0.95 o 
  -8  -3   4       79.59       78.68      3.36 o 
  -7  -3   4      207.14      217.47      4.14 o 
  -6  -3   4       93.41       99.20      2.34 o 
  -5  -3   4       32.68       36.76      1.28 o 
  -4  -3   4       10.79       15.60      0.54 o 
  -3  -3   4       47.31       58.43      1.09 o 
  -2  -3   4       85.01       65.74      0.87 o 
  -1  -3   4     4015.70     4415.91     29.96 o 
   0  -3   4      759.30      801.67      5.91 o 
   1  -3   4      260.65      289.91      2.66 o 
   2  -3   4      434.44      431.76      3.75 o 
   3  -3   4     1673.05     1839.69     18.89 o 
   4  -3   4      691.99      746.00      8.31 o 
   5  -3   4        9.73        6.06      0.29 o 
   6  -3   4        2.49        5.74      0.31 o 
   7  -3   4      136.84      125.69      3.10 o 
   8  -3   4       16.81       20.38      0.87 o 
   9  -3   4       44.93       42.87      1.26 o 
  10  -3   4       34.30       30.98      1.14 o 
  11  -3   4        9.62        9.99      0.80 o 
  12  -3   4       13.30       10.70      0.88 o 
  13  -3   4        8.43        8.58      0.88 o 
  14  -3   4        0.00       -0.28      0.55 o 
 -13  -2   4        6.16        6.09      1.14 o 
 -12  -2   4        1.59        1.93      0.88 o 
 -11  -2   4       27.75       28.73      1.57 o 
 -10  -2   4       77.26       83.80      2.44 o 
  -9  -2   4      258.88      282.21      5.15 o 
  -8  -2   4      147.12      151.22      3.18 o 
  -7  -2   4       13.16       18.78      0.99 o 
  -6  -2   4       32.55       36.48      1.98 o 
  -5  -2   4       11.74       15.49      1.19 o 
  -4  -2   4       60.61       74.52      1.40 o 
  -3  -2   4        0.50        0.15      0.49 o 
  -2  -2   4      143.80      162.85      2.24 o 
  -1  -2   4       59.38       66.68      0.64 o 
   0  -2   4      659.51      673.04      5.41 o 
   1  -2   4      511.66      578.62      5.41 o 
   2  -2   4     3968.80     4287.21     36.23 o 
   3  -2   4      879.61      931.16      9.70 o 
   4  -2   4       66.64       63.61      0.98 o 
   5  -2   4       72.70       90.40      1.31 o 
   6  -2   4       99.21       90.00      1.46 o 
   7  -2   4      146.07      143.92      2.65 o 
   8  -2   4     1061.12      998.08     14.31 o 
   9  -2   4      117.12      119.30      2.46 o 
  10  -2   4      136.39      134.82      2.76 o 
  11  -2   4      110.19      106.49      2.73 o 
  12  -2   4        3.33        5.84      0.81 o 
  13  -2   4       21.09       22.26      1.38 o 
  14  -2   4       18.82       21.78      1.41 o 
 -13  -1   4        3.14        2.61      0.91 o 
 -12  -1   4       36.48       33.02      1.63 o 
 -11  -1   4       29.90       31.46      1.94 o 
 -10  -1   4       90.96       92.14      2.45 o 
  -9  -1   4        9.23        8.41      0.79 o 
  -8  -1   4      241.44      239.90      4.82 o 
  -7  -1   4        6.24        5.44      0.55 o 
  -6  -1   4      159.19      143.28      3.10 o 
  -5  -1   4      274.37      307.35      4.41 o 
  -4  -1   4       96.23      102.22      1.54 o 
  -3  -1   4      288.01      285.06      3.92 o 
  -2  -1   4      371.06      381.74      4.16 o 
  -1  -1   4        1.19        1.13      0.13 o 
   0  -1   4       30.46       34.62      0.53 o 
   1  -1   4     9966.67    10347.88     94.17 o 
   2  -1   4     1557.41     1545.79     14.52 o 
   3  -1   4       99.29      119.14      1.57 o 
   4  -1   4      270.56      313.68      3.95 o 
   5  -1   4      130.20      126.12      1.87 o 
   6  -1   4      980.14      990.30     12.90 o 
   7  -1   4      447.55      396.32      6.15 o 
   8  -1   4       74.50       74.41      1.78 o 
   9  -1   4        0.19       -0.04      0.42 o 
  10  -1   4       18.11       18.76      1.05 o 
  11  -1   4       77.60       77.79      2.89 o 
  12  -1   4      128.80      131.43      3.42 o 
  13  -1   4        0.11        0.56      0.66 o 
  14  -1   4       79.17       86.62      2.87 o 
 -14   0   4        3.28        2.22      0.84 o 
 -13   0   4        0.55        0.65      0.68 o 
 -12   0   4       41.31       45.72      1.75 o 
 -11   0   4      477.78      497.75      8.02 o 
 -10   0   4      457.46      449.46      7.19 o 
  -9   0   4      376.96      363.49      5.90 o 
  -8   0   4       18.40       22.07      1.00 o 
  -7   0   4     1114.03     1093.19     13.97 o 
  -6   0   4      373.93      357.62      4.45 o 
  -5   0   4     1188.80     1295.45     12.89 o 
  -4   0   4       43.76       38.74      0.55 o 
  -3   0   4      116.22      108.85      1.23 o 
  -2   0   4       71.87       92.66      1.00 o 
  -1   0   4     2741.78     2544.20     20.91 o 
   0   0   4       25.15       18.01      0.44 o 
   1   0   4     1158.49     1165.77     12.78 o 
   2   0   4      381.55      385.48      4.04 o 
   3   0   4      537.47      661.34      7.87 o 
   4   0   4      176.92      156.17      2.36 o 
   5   0   4        1.02        3.95      0.35 o 
   6   0   4      647.92      589.51      8.73 o 
   7   0   4      303.50      280.35      4.66 o 
   8   0   4        0.05       -0.48      0.39 o 
   9   0   4      358.85      351.16      5.86 o 
  10   0   4       86.52       86.53      2.55 o 
  11   0   4       30.45       32.45      1.90 o 
  12   0   4      174.99      176.22      3.89 o 
  13   0   4       66.96       73.00      2.65 o 
 -14   1   4       25.36       26.26      1.62 o 
 -13   1   4       43.33       45.26      1.71 o 
 -12   1   4       59.03       62.58      1.90 o 
 -11   1   4       36.80       37.09      1.38 o 
 -10   1   4      237.00      222.55      3.94 o 
  -9   1   4        7.78       15.38      2.41 o 
  -8   1   4      133.19      144.41      2.62 o 
  -7   1   4      244.30      224.92      3.21 o 
  -6   1   4       27.13       41.92      0.73 o 
  -5   1   4      207.76      203.33      2.17 o 
  -4   1   4        1.45        7.69      0.30 o 
  -3   1   4      817.32      962.04      9.77 o 
  -2   1   4     2244.36     2219.65     19.49 o 
  -1   1   4       36.48       39.69      0.86 o 
   0   1   4        0.15        3.71      0.52 o 
   1   1   4      255.24      249.75      3.04 o 
   2   1   4     6628.91     7038.18     94.43 o 
   3   1   4       79.34       92.76      1.30 o 
   4   1   4      346.66      414.25      4.57 o 
   5   1   4       22.87       22.40      1.15 o 
   6   1   4        7.34        5.86      1.08 o 
   7   1   4      134.96      121.27      2.55 o 
   8   1   4        9.59       10.15      0.79 o 
   9   1   4       13.34       11.30      1.10 o 
  10   1   4        4.22        3.61      0.80 o 
  11   1   4        2.66        3.79      1.28 o 
  12   1   4        3.84        4.63      1.00 o 
  13   1   4        1.55        1.68      1.37 o 
 -14   2   4        9.61       10.47      1.54 o 
 -13   2   4      106.00      111.10      2.99 o 
 -12   2   4       46.30       46.00      1.72 o 
 -11   2   4        0.87        1.31      0.46 o 
 -10   2   4      191.90      177.91      3.16 o 
  -9   2   4       52.51       55.30      2.16 o 
  -8   2   4       72.58       75.18      1.36 o 
  -7   2   4      140.45      148.75      1.67 o 
  -6   2   4      262.75      275.72      2.88 o 
  -5   2   4       36.58       38.84      0.75 o 
  -4   2   4        8.00        2.82      0.52 o 
  -3   2   4      461.36      505.32      7.46 o 
  -2   2   4      486.88      541.93      6.13 o 
  -1   2   4      848.24      856.13     13.16 o 
   0   2   4        5.81        4.72      0.49 o 
   1   2   4      144.25      138.24      2.44 o 
   2   2   4     1317.04     1412.40     14.24 o 
   3   2   4      114.93      135.55      1.73 o 
   4   2   4        1.99        1.51      0.24 o 
   5   2   4       30.54       26.49      1.04 o 
   6   2   4      218.98      210.33      3.80 o 
   7   2   4       82.58       75.14      1.98 o 
   8   2   4      152.95      152.07      3.23 o 
   9   2   4       38.70       42.85      5.86 o 
  10   2   4        0.01        0.32      0.66 o 
  11   2   4       44.75       49.43      2.03 o 
  12   2   4       42.81       44.11      3.82 o 
 -15   3   4       57.50       67.04      2.91 o 
 -14   3   4      112.53      112.00      2.53 o 
 -13   3   4        4.51        4.52      0.64 o 
 -12   3   4       11.30       12.44      0.82 o 
 -11   3   4      105.22      105.75      3.08 o 
 -10   3   4       22.11       23.21      1.24 o 
  -9   3   4       14.71        8.49      0.70 o 
  -8   3   4       40.93       29.50      0.69 o 
  -7   3   4      130.73      152.38      2.37 o 
  -6   3   4      277.42      272.79      3.71 o 
  -5   3   4      142.23      158.80      2.29 o 
  -4   3   4     1045.93     1102.57     11.77 o 
  -3   3   4        1.13        3.29      0.65 o 
  -2   3   4        5.24        7.60      0.51 o 
  -1   3   4     2370.95     2551.69     37.42 o 
   0   3   4     1278.20     1322.80     14.56 o 
   1   3   4      928.48      835.48      9.13 o 
   2   3   4      125.50      124.08      1.53 o 
   3   3   4       98.89      120.19      1.65 o 
   4   3   4      126.19      128.43      1.93 o 
   5   3   4      455.27      442.85      6.10 o 
   6   3   4       30.61       33.14      1.56 o 
   7   3   4       81.41       68.80      2.43 o 
   8   3   4        1.68        0.99      0.65 o 
   9   3   4       75.97       75.51      2.37 o 
  10   3   4       13.78       11.79      1.33 o 
  11   3   4       75.77       78.66      3.02 o 
  12   3   4        0.06       -0.07      0.90 o 
 -15   4   4       21.93       20.15      1.52 o 
 -14   4   4      115.45      119.92      6.60 o 
 -13   4   4        9.33       10.10      1.38 o 
 -12   4   4      176.95      185.65      5.34 o 
 -11   4   4        2.03        3.17      1.67 o 
 -10   4   4        0.13       -1.28      1.09 o 
  -9   4   4      152.17      146.15      3.03 o 
  -8   4   4      493.72      470.89      6.06 o 
  -7   4   4       26.16       25.40      0.78 o 
  -6   4   4       21.72       33.72      0.72 o 
  -5   4   4       37.35       27.97      0.86 o 
  -4   4   4     1037.43     1076.10     11.31 o 
  -3   4   4      302.36      322.24      3.45 o 
  -2   4   4      349.74      494.34      7.14 o 
  -1   4   4     3999.69     4538.01     49.00 o 
   0   4   4       57.06       59.24      1.09 o 
   1   4   4        1.54        1.11      0.23 o 
   2   4   4      918.96      947.15     11.53 o 
   3   4   4     1297.33     1315.95     14.46 o 
   4   4   4      701.39      668.81      7.74 o 
   5   4   4       18.74       15.61      0.82 o 
   6   4   4      272.19      243.44      4.57 o 
   7   4   4       80.63       85.55      2.78 o 
   8   4   4       15.99       14.16      1.16 o 
   9   4   4       83.47       86.29      2.69 o 
  10   4   4       11.45       10.66      1.52 o 
  11   4   4       11.43       10.88      1.45 o 
 -15   5   4        0.15        0.34      0.56 o 
 -12   5   4       55.90       65.32      4.36 o 
 -11   5   4        9.70       10.24      1.97 o 
 -10   5   4        2.88        3.41      1.02 o 
  -9   5   4       21.34       16.90      1.02 o 
  -8   5   4      172.29      154.73      2.96 o 
  -7   5   4      323.94      290.96      4.33 o 
  -6   5   4      137.21      116.91      1.81 o 
  -5   5   4      284.91      281.63      3.35 o 
  -4   5   4       38.03       17.49      0.49 o 
  -3   5   4      399.63      406.80      4.52 o 
  -2   5   4      389.38      440.53      7.35 o 
  -1   5   4      260.18      217.96      3.90 o 
   0   5   4       38.68       38.07      1.10 o 
   1   5   4       91.07       94.48      1.55 o 
   2   5   4      196.22      185.89      2.34 o 
   3   5   4     1010.11     1017.83     10.21 o 
   4   5   4      107.66      102.70      1.85 o 
   5   5   4        0.21        0.60      0.41 o 
   6   5   4       19.23       17.55      0.97 o 
   7   5   4       11.14       12.02      1.48 o 
   8   5   4        0.13        0.20      0.74 o 
   9   5   4       10.45       10.03      2.70 o 
  10   5   4        0.77        0.43      0.98 o 
 -11   6   4        6.85        8.69      2.09 o 
 -10   6   4       25.91       28.89      1.62 o 
  -9   6   4       58.14       48.77      1.32 o 
  -8   6   4      100.64      104.69      2.11 o 
  -7   6   4     3066.50     2930.58     43.33 o 
  -6   6   4       53.21       65.96      2.21 o 
  -5   6   4      226.24      225.21      3.24 o 
  -4   6   4       43.52       48.98      1.15 o 
  -3   6   4      175.80      196.88      2.23 o 
  -2   6   4       50.72       64.82      0.99 o 
  -1   6   4      139.52      111.22      1.48 o 
   0   6   4        4.51        5.15      0.66 o 
   1   6   4       88.03       81.81      1.36 o 
   2   6   4      210.41      202.95      2.60 o 
   3   6   4       80.91       83.04      1.29 o 
   4   6   4       59.79       64.46      1.41 o 
   5   6   4      277.52      265.28      4.22 o 
   6   6   4      209.02      207.37      3.66 o 
   7   6   4       40.71       41.62      1.92 o 
   8   6   4        4.78        3.00      0.98 o 
   9   6   4       14.53       14.62      1.44 o 
  10   6   4        0.29        1.00      1.06 o 
 -11   7   4        7.49        6.37      0.62 o 
 -10   7   4        3.33        5.97      0.67 o 
  -9   7   4       60.45       50.52      1.58 o 
  -8   7   4       30.78       35.14      1.32 o 
  -7   7   4      117.35      129.49      2.98 o 
  -6   7   4        1.55        2.07      0.49 o 
  -5   7   4      467.76      451.21      7.89 o 
  -4   7   4      224.87      234.73      3.26 o 
  -3   7   4     1014.91     1021.66     12.19 o 
  -2   7   4      117.45      101.46      1.44 o 
  -1   7   4      389.68      371.75      4.20 o 
   0   7   4       13.57       11.80      0.66 o 
   1   7   4       40.30       40.25      1.53 o 
   2   7   4      336.94      326.56      3.92 o 
   3   7   4      116.84      117.93      1.70 o 
   4   7   4      258.26      255.73      3.82 o 
   5   7   4        0.13       -0.76      0.58 o 
   6   7   4        0.07       -0.22      0.66 o 
   7   7   4       36.70       37.40      1.61 o 
   8   7   4       20.67       21.50      2.55 o 
   9   7   4        6.00        3.71      1.27 o 
 -13   8   4        0.31        0.02      0.51 o 
 -12   8   4        5.93        6.64      0.83 o 
 -11   8   4        3.99        2.72      0.61 o 
 -10   8   4        2.99        2.86      0.60 o 
  -9   8   4      167.98      167.78      4.06 o 
  -8   8   4        5.44        4.48      0.71 o 
  -7   8   4      823.06      776.19     10.97 o 
  -6   8   4        2.88        2.22      0.52 o 
  -5   8   4       75.30       70.85      1.82 o 
  -4   8   4      317.82      301.84      3.73 o 
  -3   8   4        0.10        1.84      0.65 o 
  -2   8   4       70.00       69.81      1.12 o 
  -1   8   4      150.72      138.08      1.93 o 
   0   8   4      293.47      292.34      4.38 o 
   1   8   4      759.87      788.98     10.31 o 
   2   8   4      360.51      375.38      5.42 o 
   3   8   4       86.11       91.60      3.14 o 
   4   8   4      113.03      116.82      4.68 o 
   5   8   4      190.37      191.75      6.60 o 
   6   8   4       11.92       13.85      1.99 o 
   7   8   4       11.44       12.81      1.36 o 
   8   8   4        9.35       10.70      1.42 o 
 -14   9   4        2.98        2.32      0.72 o 
 -13   9   4       67.82       69.65      2.73 o 
 -12   9   4       36.42       39.82      2.02 o 
 -11   9   4      448.22      472.37     16.95 o 
 -10   9   4        5.93        4.85      0.83 o 
  -9   9   4       12.05       13.75      1.18 o 
  -8   9   4      298.77      277.17     10.06 o 
  -7   9   4      208.13      202.34      3.78 o 
  -6   9   4      492.01      450.96      8.22 o 
  -5   9   4       17.05       10.07      0.82 o 
  -4   9   4        7.17        5.15      0.47 o 
  -3   9   4      196.94      185.44      2.67 o 
  -2   9   4       15.48       11.51      0.50 o 
  -1   9   4      146.83      146.75      2.26 o 
   0   9   4       33.96       34.48      1.13 o 
   1   9   4      408.87      396.36      5.81 o 
   2   9   4        0.17        0.17      0.86 o 
   3   9   4       10.58        9.75      1.60 o 
   4   9   4        5.13        5.41      1.52 o 
   5   9   4        0.83       -0.07      1.18 o 
   6   9   4       20.16       18.75      2.31 o 
   7   9   4        0.03        3.60      1.58 o 
 -15  10   4        2.87        2.86      0.86 o 
 -14  10   4       11.58       10.26      1.26 o 
 -13  10   4       30.77       36.50      2.14 o 
 -12  10   4       79.69       92.01      3.64 o 
 -11  10   4       68.21       68.61      3.17 o 
 -10  10   4      167.64      172.25      4.68 o 
  -9  10   4      179.22      172.48      4.71 o 
  -8  10   4       89.26       84.38      3.15 o 
  -7  10   4       53.96       57.50      2.02 o 
  -6  10   4      294.29      273.92      5.39 o 
  -5  10   4      161.61      151.46      3.23 o 
  -4  10   4      186.64      164.02      2.50 o 
  -3  10   4        1.25        1.47      0.44 o 
  -2  10   4       13.17       16.46      0.96 o 
  -1  10   4        6.03        4.23      0.54 o 
   0  10   4       55.26       48.11      1.55 o 
   1  10   4       33.88       29.71      1.88 o 
   2  10   4       33.50       25.74      1.72 o 
   3  10   4       13.26       13.31      1.80 o 
   4  10   4        8.97        7.33      1.62 o 
   5  10   4        6.66        6.79      1.74 o 
   6  10   4        8.40        8.29      1.87 o 
 -14  11   4        0.66        0.76      0.88 o 
 -13  11   4       31.99       28.28      2.17 o 
 -12  11   4       36.08       35.21      2.48 o 
 -11  11   4       15.21       14.77      1.77 o 
 -10  11   4       21.48       22.42      2.04 o 
  -9  11   4        5.76        3.96      1.20 o 
  -8  11   4       66.00       68.43      2.33 o 
  -7  11   4        7.61        6.96      0.77 o 
  -6  11   4       90.37       89.98      2.31 o 
  -5  11   4      144.23      121.29      2.55 o 
  -4  11   4        0.39       -0.10      0.88 o 
  -3  11   4       16.64       11.67      1.03 o 
  -2  11   4        6.69        4.43      2.21 o 
  -1  11   4        1.66        2.61      0.91 o 
   0  11   4        0.06        0.04      0.54 o 
   1  11   4        6.27        3.62      0.81 o 
   2  11   4       16.42       16.79      1.92 o 
   3  11   4        0.11        1.36      1.18 o 
   4  11   4        6.15        8.37      1.79 o 
   5  11   4       29.14       25.45      2.64 o 
 -14  12   4        1.74        2.49      1.08 o 
 -13  12   4       93.62      102.96      3.16 o 
 -12  12   4      106.48      107.53      3.44 o 
 -11  12   4       83.67       89.54      3.05 o 
 -10  12   4      105.56      109.65      4.25 o 
  -9  12   4        3.49        1.97      1.44 o 
  -8  12   4       76.28       75.39      4.45 o 
  -7  12   4      145.05      150.33      5.79 o 
  -6  12   4      164.51      161.96      7.33 o 
  -5  12   4       96.48       89.64      2.49 o 
  -4  12   4      123.64      115.36      2.92 o 
  -3  12   4       67.29       59.61      2.46 o 
  -2  12   4       12.06       11.10      1.24 o 
  -1  12   4       10.82        5.68      1.02 o 
   0  12   4       19.51       21.56      1.20 o 
   1  12   4        6.92        5.38      0.79 o 
   2  12   4        7.53        6.80      1.30 o 
   3  12   4        1.50        1.25      1.04 o 
   4  12   4       20.97       21.24      2.41 o 
 -13  13   4       66.97       66.60      3.77 o 
 -12  13   4        4.72        3.89      1.38 o 
 -11  13   4       58.33       58.87      3.69 o 
 -10  13   4      363.75      405.10     12.28 o 
  -9  13   4      150.33      146.47      6.18 o 
  -8  13   4        6.91        9.01      1.90 o 
  -7  13   4        2.62        2.75      1.04 o 
  -6  13   4        6.39        6.06      1.26 o 
  -5  13   4      108.56      108.71      2.90 o 
  -4  13   4        2.35        3.06      0.99 o 
  -3  13   4       18.37       17.97      1.51 o 
  -2  13   4        4.22        1.95      0.89 o 
  -1  13   4        7.00        5.33      1.53 o 
   0  13   4        3.41        4.10      1.43 o 
   1  13   4        0.62        0.16      0.90 o 
   2  13   4       15.01       16.03      1.69 o 
 -12  14   4       62.18       54.95      3.69 o 
 -11  14   4        2.15        0.24      1.15 o 
 -10  14   4        6.87        7.51      1.87 o 
  -9  14   4       74.80       78.65      4.58 o 
  -8  14   4      190.23      197.69      7.88 o 
  -7  14   4        0.02        0.29      1.30 o 
  -6  14   4       29.89       31.33      1.69 o 
  -5  14   4       26.10       24.10      2.32 o 
  -4  14   4       13.17       13.60      1.48 o 
  -3  14   4        7.18        7.12      1.24 o 
  -2  14   4        5.27        4.29      1.13 o 
  -1  14   4        0.15       -0.08      0.89 o 
   0  14   4       27.36       32.89      1.94 o 
 -11  15   4        7.08        9.13      2.07 o 
 -10  15   4        0.67       -0.12      1.35 o 
  -9  15   4       83.81       84.85      5.12 o 
  -8  15   4       19.54       22.72      2.96 o 
  -7  15   4       13.05       11.54      2.46 o 
  -6  15   4        0.59        2.10      1.07 o 
  -5  15   4        0.36       -0.10      1.63 o 
  -4  15   4       17.76       12.43      1.50 o 
  -3  15   4       23.96       25.49      1.88 o 
  -2  15   4        0.05       -0.12      0.89 o 
  -7  16   4        7.87        7.52      2.55 o 
  -6  16   4       39.90       39.33      2.86 o 
   5 -16   5       99.40      123.00      7.71 o 
   6 -16   5       30.16       35.28      5.36 o 
   7 -16   5       43.56       46.81      4.38 o 
   8 -16   5        0.54        0.70      1.64 o 
   1 -15   5        8.85        4.78      1.16 o 
   2 -15   5        8.63        7.92      1.26 o 
   3 -15   5       27.93       33.70      2.11 o 
   4 -15   5       10.92       10.90      2.29 o 
   5 -15   5       36.91       35.05      2.56 o 
   6 -15   5        0.08        1.09      1.11 o 
   7 -15   5       59.28       63.10      2.09 o 
   8 -15   5       19.06       19.85      1.69 o 
   9 -15   5       66.09       67.27      4.25 o 
  10 -15   5       96.88       96.59      3.68 o 
  11 -15   5       77.98       76.09      3.88 o 
  -1 -14   5       27.01       29.62      2.13 o 
   0 -14   5        4.95        4.29      1.78 o 
   1 -14   5        2.10        1.78      0.95 o 
   2 -14   5       84.77       86.58      4.07 o 
   3 -14   5       18.35       16.49      1.53 o 
   4 -14   5       46.29       52.99      2.48 o 
   5 -14   5       74.13       80.83      3.07 o 
   6 -14   5      145.55      138.95      3.08 o 
   7 -14   5        4.40        2.04      1.00 o 
   8 -14   5       14.34       12.99      1.36 o 
   9 -14   5       16.50       16.31      1.65 o 
  10 -14   5        7.62        9.33      1.60 o 
  11 -14   5       46.94       49.47      4.30 o 
  12 -14   5       46.26       51.87      3.00 o 
  -3 -13   5        0.74        0.88      1.10 o 
  -2 -13   5       11.13       11.01      1.55 o 
  -1 -13   5       10.58        8.03      1.42 o 
   0 -13   5        8.81        9.83      1.47 o 
   1 -13   5        4.97        4.64      1.02 o 
   2 -13   5        0.25        0.86      0.81 o 
   3 -13   5       24.48       25.09      1.85 o 
   4 -13   5        4.45        3.61      1.00 o 
   5 -13   5       54.06       48.04      2.23 o 
   6 -13   5        1.98        2.55      0.72 o 
   7 -13   5      135.59      133.66      3.58 o 
   8 -13   5       17.01       16.87      2.17 o 
   9 -13   5        3.47        4.11      1.24 o 
  10 -13   5       20.76       19.91      2.52 o 
  11 -13   5        3.23        3.64      1.05 o 
  12 -13   5      118.87      121.64      3.77 o 
  13 -13   5        4.20        6.32      1.17 o 
  -4 -12   5        4.71        5.39      1.38 o 
  -3 -12   5       43.30       48.89      5.21 o 
  -2 -12   5       59.14       59.24      2.77 o 
  -1 -12   5       24.33       28.90      2.37 o 
   0 -12   5        5.21        6.31      0.80 o 
   1 -12   5       91.57       90.95      2.24 o 
   2 -12   5       50.53       53.74      2.47 o 
   3 -12   5       41.39       41.75      2.01 o 
   4 -12   5       10.59        8.75      0.87 o 
   5 -12   5      260.34      257.47      4.28 o 
   6 -12   5       14.10       12.48      1.44 o 
   7 -12   5       45.52       41.63      2.44 o 
   8 -12   5       15.51       15.25      2.22 o 
   9 -12   5        0.14        0.34      0.81 o 
  10 -12   5       28.34       29.85      1.79 o 
  11 -12   5       29.35       28.86      2.71 o 
  12 -12   5      496.73      506.14      9.96 o 
  13 -12   5       25.30       25.52      1.69 o 
  -5 -11   5        9.18        7.72      1.51 o 
  -4 -11   5        0.26        0.55      1.05 o 
  -3 -11   5       34.72       31.60      2.17 o 
  -2 -11   5       55.81       50.75      2.49 o 
  -1 -11   5       45.06       45.07      3.00 o 
   0 -11   5       46.63       45.85      1.58 o 
   1 -11   5        0.70        0.08      0.47 o 
   2 -11   5      168.32      170.04      5.43 o 
   3 -11   5      133.69      129.29      4.96 o 
   4 -11   5       25.51       25.39      1.07 o 
   5 -11   5        4.26        3.69      0.47 o 
   6 -11   5        3.92        6.30      0.89 o 
   7 -11   5        1.21        0.04      0.63 o 
   8 -11   5      343.48      315.56      8.36 o 
   9 -11   5       51.87       50.70      2.17 o 
  10 -11   5       40.30       40.14      1.91 o 
  11 -11   5       83.74       88.27      2.87 o 
  12 -11   5      185.03      183.72      5.79 o 
  13 -11   5       27.51       33.52      1.73 o 
  14 -11   5        2.49        2.64      0.85 o 
  -6 -10   5        8.08        8.28      1.53 o 
  -5 -10   5        8.64        9.01      1.44 o 
  -4 -10   5      141.94      150.07      4.57 o 
  -3 -10   5        2.60        1.92      1.02 o 
  -2 -10   5       84.58       85.91      3.14 o 
  -1 -10   5       62.56       55.96      1.69 o 
   0 -10   5      124.39      117.80      2.57 o 
   1 -10   5      268.28      264.49      4.06 o 
   2 -10   5       53.40       53.42      1.36 o 
   3 -10   5        4.37        3.60      0.46 o 
   4 -10   5       36.61       35.36      1.30 o 
   5 -10   5        5.11        5.33      0.45 o 
   6 -10   5      105.36      104.23      2.23 o 
   7 -10   5       17.06       17.37      1.25 o 
   8 -10   5      232.88      220.23      5.02 o 
   9 -10   5        0.03        0.56      0.64 o 
  10 -10   5      182.31      179.18      4.32 o 
  11 -10   5        6.16        7.07      0.92 o 
  12 -10   5       72.07       71.89      2.42 o 
  13 -10   5        1.22        0.90      1.08 o 
  14 -10   5       88.70       94.52      2.76 o 
  -7  -9   5        7.87        6.97      1.19 o 
  -6  -9   5       21.59       20.74      1.60 o 
  -5  -9   5       24.67       25.54      1.64 o 
  -4  -9   5       60.05       64.55      2.34 o 
  -3  -9   5        1.12        1.76      1.28 o 
  -2  -9   5      146.21      145.49      2.45 o 
  -1  -9   5        4.57        3.05      0.45 o 
   0  -9   5        1.09        0.55      0.37 o 
   1  -9   5       15.81       13.37      0.62 o 
   2  -9   5      321.55      320.52      3.45 o 
   3  -9   5        1.19        1.79      0.61 o 
   4  -9   5      233.63      226.64      3.24 o 
   5  -9   5       87.47       78.56      1.80 o 
   6  -9   5        0.15        0.45      0.42 o 
   7  -9   5      219.54      224.50      3.93 o 
   8  -9   5      209.93      176.94      4.13 o 
   9  -9   5       25.89       23.03      1.39 o 
  10  -9   5      107.26      101.87      2.87 o 
  11  -9   5       92.85       86.41      2.58 o 
  12  -9   5       22.95       23.12      1.39 o 
  13  -9   5        0.65        0.63      0.65 o 
  14  -9   5       11.61       12.47      1.05 o 
  -8  -8   5        0.01       -0.50      1.59 o 
  -7  -8   5       46.98       49.90      2.04 o 
  -6  -8   5      165.26      170.25      3.48 o 
  -5  -8   5       42.16       43.32      1.63 o 
  -4  -8   5      122.83      114.49      2.35 o 
  -3  -8   5        1.34        2.12      0.55 o 
  -2  -8   5       29.71       28.67      0.90 o 
  -1  -8   5      123.67      112.07      1.83 o 
   0  -8   5        0.04        0.21      0.45 o 
   1  -8   5        4.09        3.24      0.31 o 
   2  -8   5       49.00       43.94      0.82 o 
   3  -8   5      105.71       92.68      1.37 o 
   4  -8   5      245.36      257.14      3.03 o 
   5  -8   5      470.07      434.08      5.73 o 
   6  -8   5        8.37        9.32      0.67 o 
   7  -8   5       21.20       24.68      1.07 o 
   8  -8   5      165.80      140.77      2.99 o 
   9  -8   5       72.34       67.98      2.16 o 
  10  -8   5        5.86        5.54      0.79 o 
  11  -8   5        6.74        6.53      0.82 o 
  12  -8   5      259.28      269.09      5.47 o 
  13  -8   5      104.20      110.44      2.87 o 
  14  -8   5        1.15        1.46      1.51 o 
  -9  -7   5       10.05        8.24      1.53 o 
  -8  -7   5       74.36       73.25      2.79 o 
  -7  -7   5      231.42      244.43      7.11 o 
  -6  -7   5       67.15       64.68      1.94 o 
  -5  -7   5      158.79      147.79      2.95 o 
  -4  -7   5       28.12       21.81      1.08 o 
  -3  -7   5       19.02       20.34      0.82 o 
  -2  -7   5        1.13        6.62      0.66 o 
  -1  -7   5       24.05       13.81      0.55 o 
   0  -7   5      263.37      240.36      2.59 o 
   1  -7   5       21.37       17.08      0.56 o 
   2  -7   5      134.95      135.24      1.54 o 
   3  -7   5     1311.19     1381.40     11.99 o 
   4  -7   5        6.40        7.82      0.37 o 
   5  -7   5      820.28      814.83     10.81 o 
   6  -7   5      876.85      821.91     10.94 o 
   7  -7   5      384.04      390.61      6.34 o 
   8  -7   5        6.67        9.38      0.75 o 
   9  -7   5      349.54      342.69      6.83 o 
  10  -7   5      256.54      254.07      5.10 o 
  11  -7   5        8.03        7.16      0.94 o 
  12  -7   5        0.01       -0.04      0.55 o 
  13  -7   5        6.02        5.87      1.36 o 
  14  -7   5        4.30        3.25      0.73 o 
  15  -7   5        8.07        9.25      0.91 o 
 -10  -6   5        3.42        2.07      1.15 o 
  -9  -6   5       41.06       38.37      2.77 o 
  -8  -6   5        1.19        3.52      1.01 o 
  -7  -6   5       14.44       10.04      1.41 o 
  -6  -6   5        2.27        2.04      0.75 o 
  -5  -6   5       38.67       38.35      1.18 o 
  -4  -6   5        5.36        6.48      0.55 o 
  -3  -6   5      434.64      408.19      4.82 o 
  -2  -6   5     1087.53     1114.96      9.84 o 
  -1  -6   5     1179.25     1309.96     10.11 o 
   0  -6   5       91.18       90.18      1.16 o 
   1  -6   5       34.10       55.11      1.03 o 
   2  -6   5      346.77      352.04      2.98 o 
   3  -6   5      406.48      376.29      3.37 o 
   4  -6   5      146.41      133.42      1.52 o 
   5  -6   5      495.70      488.40      7.75 o 
   6  -6   5        5.60        7.68      0.63 o 
   7  -6   5       99.97      102.32      2.66 o 
   8  -6   5      358.03      372.25      6.02 o 
   9  -6   5        0.13        0.73      0.49 o 
  10  -6   5      114.64      116.14      2.80 o 
  11  -6   5      121.66      116.48      2.83 o 
  12  -6   5       71.14       75.19      2.17 o 
  13  -6   5       12.35       11.29      0.99 o 
  14  -6   5       56.92       58.67      3.36 o 
 -11  -5   5        6.24        4.86      1.24 o 
 -10  -5   5        0.10        0.07      0.89 o 
  -9  -5   5       84.35       77.92      2.67 o 
  -8  -5   5      263.57      265.20      5.34 o 
  -7  -5   5        9.48        8.11      1.45 o 
  -6  -5   5        3.79        2.41      0.70 o 
  -5  -5   5       12.74       13.81      0.84 o 
  -4  -5   5       55.34       67.37      1.40 o 
  -3  -5   5       15.20       10.33      0.54 o 
  -2  -5   5       26.10       34.43      0.91 o 
  -1  -5   5       48.54       49.92      0.70 o 
   0  -5   5        7.67       14.80      0.38 o 
   1  -5   5     2394.50     2529.13     18.64 o 
   2  -5   5        1.36        1.63      0.20 o 
   3  -5   5      108.73      108.00      1.21 o 
   4  -5   5       12.05       13.08      0.41 o 
   5  -5   5      626.10      661.16      9.73 o 
   6  -5   5      303.95      342.21      5.45 o 
   7  -5   5       80.93       80.01      1.84 o 
   8  -5   5      258.22      236.18      4.08 o 
   9  -5   5      123.50      117.34      2.45 o 
  10  -5   5        1.28        1.52      0.87 o 
  11  -5   5      194.33      191.01      4.02 o 
  12  -5   5        0.65        1.15      0.58 o 
  13  -5   5        3.56        3.29      0.84 o 
  14  -5   5        0.82        1.28      0.63 o 
 -11  -4   5       13.73       14.91      1.57 o 
 -10  -4   5        0.00       -0.26      0.70 o 
  -9  -4   5       22.84       22.19      1.40 o 
  -8  -4   5        9.50        5.82      0.92 o 
  -7  -4   5       28.29       28.00      2.30 o 
  -6  -4   5       12.03       15.03      1.01 o 
  -5  -4   5      233.17      196.11      3.78 o 
  -4  -4   5       33.28       24.98      0.77 o 
  -3  -4   5        0.47        0.77      0.25 o 
  -2  -4   5        0.25        1.29      0.27 o 
  -1  -4   5     2716.72     3045.91     22.38 o 
   0  -4   5     1690.61     1757.14     12.72 o 
   1  -4   5      571.94      573.57      4.62 o 
   2  -4   5      665.42      675.75      5.71 o 
   3  -4   5        2.29        0.64      0.19 o 
   4  -4   5      144.12      143.24      2.53 o 
   5  -4   5      298.64      320.29      3.94 o 
   6  -4   5      691.24      670.68      9.81 o 
   7  -4   5       91.48       77.45      1.78 o 
   8  -4   5      291.28      258.22      4.33 o 
   9  -4   5       63.69       64.78      1.73 o 
  10  -4   5       10.11        8.64      1.60 o 
  11  -4   5      164.07      160.33      3.79 o 
  12  -4   5        2.09        2.02      0.61 o 
  13  -4   5       19.24       19.66      1.21 o 
  14  -4   5        1.13        0.94      0.63 o 
 -12  -3   5       40.87       40.24      2.23 o 
 -11  -3   5        0.67        0.76      0.77 o 
 -10  -3   5        2.29        2.60      0.89 o 
  -9  -3   5        0.02        0.56      0.76 o 
  -8  -3   5       87.99       99.73      2.60 o 
  -7  -3   5       78.40       75.64      3.74 o 
  -6  -3   5       14.59       15.62      0.95 o 
  -5  -3   5        6.70        6.61      0.64 o 
  -4  -3   5      362.58      340.44      3.72 o 
  -3  -3   5       93.67       91.07      1.29 o 
  -2  -3   5     1410.03     1515.08     12.04 o 
  -1  -3   5        7.26        2.22      0.17 o 
   0  -3   5      144.63      151.87      1.32 o 
   1  -3   5      104.69      127.47      1.83 o 
   2  -3   5      992.63     1024.02      8.67 o 
   3  -3   5     5740.55     6067.41     56.01 o 
   4  -3   5     1546.79     1621.42     17.64 o 
   5  -3   5        0.56       -0.24      0.19 o 
   6  -3   5       59.56       53.04      1.33 o 
   7  -3   5     2089.00     1958.87     27.25 o 
   8  -3   5      441.32      413.12      6.45 o 
   9  -3   5      379.82      376.21      6.04 o 
  10  -3   5       60.08       53.84      2.37 o 
  11  -3   5       65.42       61.46      2.37 o 
  12  -3   5        2.33        1.30      0.62 o 
  13  -3   5       11.56       11.99      1.21 o 
  14  -3   5        0.10        0.67      0.65 o 
 -13  -2   5       43.79       47.93      2.43 o 
 -12  -2   5       41.11       38.33      4.89 o 
 -11  -2   5       56.19       57.75      2.34 o 
 -10  -2   5        0.51       -0.42      0.58 o 
  -9  -2   5       46.78       48.40      1.75 o 
  -8  -2   5      202.89      202.32      3.95 o 
  -7  -2   5       40.60       41.84      1.45 o 
  -6  -2   5      328.55      345.02      5.63 o 
  -5  -2   5       44.10       28.83      1.05 o 
  -4  -2   5      473.03      454.88      5.44 o 
  -3  -2   5      943.82      964.56      9.82 o 
  -2  -2   5      269.23      282.37      3.05 o 
  -1  -2   5        5.69        4.53      0.25 o 
   0  -2   5     1089.87     1112.59      8.19 o 
   1  -2   5     1795.88     1730.85     14.40 o 
   2  -2   5     1028.01     1048.90      9.63 o 
   3  -2   5     1835.00     1929.44     18.85 o 
   4  -2   5       63.45       73.42      1.27 o 
   5  -2   5       54.10       51.56      1.07 o 
   6  -2   5      914.46      856.38     12.33 o 
   7  -2   5      252.95      242.57      4.09 o 
   8  -2   5      374.00      372.95      6.77 o 
   9  -2   5       20.11       19.32      0.97 o 
  10  -2   5       15.19       12.62      0.91 o 
  11  -2   5        4.49        3.15      0.70 o 
  12  -2   5       86.90       89.15      2.64 o 
  13  -2   5        4.47        7.22      0.94 o 
  14  -2   5       37.98       41.09      2.36 o 
 -13  -1   5       20.95       20.05      1.76 o 
 -12  -1   5       30.87       31.92      1.61 o 
 -11  -1   5      169.64      166.88      3.69 o 
 -10  -1   5      353.49      368.08      6.72 o 
  -9  -1   5       36.65       40.78      1.52 o 
  -8  -1   5       77.60       70.98      1.88 o 
  -7  -1   5       19.02       20.16      0.94 o 
  -6  -1   5       39.02       46.44      1.36 o 
  -5  -1   5     1226.41     1203.57     13.19 o 
  -4  -1   5      273.96      309.81      3.80 o 
  -3  -1   5       12.25       14.95      0.43 o 
  -2  -1   5      363.26      459.15      4.15 o 
  -1  -1   5      207.32      175.85      1.59 o 
   0  -1   5        4.05        0.68      0.13 o 
   1  -1   5      424.51      479.37      4.26 o 
   2  -1   5       42.00       42.20      0.64 o 
   3  -1   5      110.38      142.87      1.72 o 
   4  -1   5        8.32        8.12      0.46 o 
   5  -1   5       54.87       71.50      1.30 o 
   6  -1   5       65.97       61.96      1.52 o 
   7  -1   5      135.08      128.95      2.56 o 
   8  -1   5        5.53        5.69      0.59 o 
   9  -1   5        7.65        5.21      0.66 o 
  10  -1   5        1.18        0.05      0.52 o 
  11  -1   5       71.49       75.67      2.41 o 
  12  -1   5       73.03       77.18      2.54 o 
  13  -1   5       52.88       49.38      2.10 o 
 -13   0   5       38.15       42.77      1.97 o 
 -12   0   5        3.30        2.62      1.13 o 
 -11   0   5        2.24        2.26      1.17 o 
 -10   0   5       64.97       64.04      1.86 o 
  -9   0   5       44.11       47.94      1.51 o 
  -8   0   5       17.15       16.66      0.86 o 
  -7   0   5      234.69      204.30      3.54 o 
  -6   0   5      323.30      330.54      3.97 o 
  -5   0   5        2.07        4.80      0.31 o 
  -4   0   5      422.56      445.55      4.21 o 
  -3   0   5      458.47      505.81      5.09 o 
  -2   0   5        0.18       -0.23      0.11 o 
  -1   0   5        2.29        1.96      0.28 o 
   0   0   5      766.64      797.32      8.52 o 
   1   0   5     1630.89     1791.33     16.47 o 
   2   0   5      340.48      454.56      4.58 o 
   3   0   5     3479.62     3784.31     38.54 o 
   4   0   5       25.04       15.84      0.78 o 
   5   0   5       44.12       44.63      1.07 o 
   6   0   5      665.15      650.04      9.65 o 
   7   0   5      137.21      128.50      2.64 o 
   8   0   5        0.75        1.01      0.47 o 
   9   0   5       25.44       26.34      1.27 o 
  10   0   5       15.76       12.96      2.43 o 
  11   0   5       22.15       23.85      1.46 o 
  12   0   5        1.31        2.01      0.78 o 
  13   0   5        0.37        0.51      0.78 o 
 -14   1   5       32.23       32.77      1.72 o 
 -13   1   5       48.75       53.56      2.30 o 
 -12   1   5       18.67       17.78      1.09 o 
 -11   1   5       75.42       79.14      2.07 o 
 -10   1   5       47.19       40.73      1.37 o 
  -9   1   5      105.95       95.81      2.10 o 
  -8   1   5        8.61        9.90      0.85 o 
  -7   1   5     1863.97     1881.14     25.55 o 
  -6   1   5       11.45       12.74      0.38 o 
  -5   1   5       37.18       37.78      0.65 o 
  -4   1   5      438.93      559.47      5.38 o 
  -3   1   5        5.61        2.56      0.25 o 
  -2   1   5      704.19      749.27      6.80 o 
  -1   1   5      963.85     1076.95     12.00 o 
   0   1   5      202.45      250.48      2.66 o 
   1   1   5     2375.80     2508.03     23.49 o 
   2   1   5      354.74      457.58      4.97 o 
   3   1   5       55.14       79.06      1.21 o 
   4   1   5      107.30       99.71      1.43 o 
   5   1   5      363.42      321.55      5.19 o 
   6   1   5       56.54       53.25      1.51 o 
   7   1   5        0.14        0.14      0.43 o 
   8   1   5       38.96       45.63      1.90 o 
   9   1   5      215.43      216.42      4.83 o 
  10   1   5      189.88      194.90      4.62 o 
  11   1   5       83.71       80.20      2.74 o 
  12   1   5      162.92      167.40      4.47 o 
 -14   2   5        3.57        4.02      1.32 o 
 -13   2   5        0.34       -0.19      0.66 o 
 -12   2   5        1.43        1.37      0.51 o 
 -11   2   5      106.74       99.35      3.42 o 
 -10   2   5       15.01        8.95      0.85 o 
  -9   2   5       14.98       15.68      0.75 o 
  -8   2   5        2.09        2.38      0.90 o 
  -7   2   5      446.12      441.76      6.99 o 
  -6   2   5      622.07      598.59      5.48 o 
  -5   2   5       15.58       20.58      0.46 o 
  -4   2   5        2.33        9.99      0.37 o 
  -3   2   5      288.90      321.44      5.80 o 
  -2   2   5     1653.19     1770.46     19.20 o 
  -1   2   5      699.11      714.69      7.31 o 
   0   2   5     3338.83     3415.19     52.71 o 
   1   2   5     1885.04     2059.19     22.39 o 
   2   2   5     1230.78     1359.80     13.57 o 
   3   2   5        9.86       10.83      0.41 o 
   4   2   5      692.06      729.29      7.60 o 
   5   2   5        1.22        0.71      0.35 o 
   6   2   5      326.29      285.67      4.93 o 
   7   2   5      132.95      123.89      2.76 o 
   8   2   5        4.91        3.59      0.67 o 
   9   2   5        8.85        6.60      0.97 o 
  10   2   5       19.89       20.44      1.50 o 
  11   2   5       12.94       13.60      1.26 o 
  12   2   5      110.98      121.60      3.83 o 
 -14   3   5        0.49        1.02      0.78 o 
 -13   3   5      167.06      170.88      3.75 o 
 -12   3   5        0.43        1.21      0.56 o 
 -11   3   5        0.15       -0.07      0.35 o 
 -10   3   5        5.76        5.16      0.46 o 
  -9   3   5      524.52      509.35      7.43 o 
  -8   3   5      164.03      170.95      2.62 o 
  -7   3   5       16.97       11.99      0.70 o 
  -6   3   5      222.05      198.79      2.31 o 
  -5   3   5       12.93        9.78      0.53 o 
  -4   3   5     1029.10     1118.69     13.01 o 
  -3   3   5      287.51      354.63      4.06 o 
  -2   3   5      209.86      237.97      4.50 o 
  -1   3   5      237.27      262.03      3.85 o 
   0   3   5      127.44      120.05      1.74 o 
   1   3   5        4.96        0.95      0.19 o 
   2   3   5     1375.63     1480.45     13.55 o 
   3   3   5       94.51       96.04      1.45 o 
   4   3   5      226.91      214.60      2.90 o 
   5   3   5        0.05        0.35      0.39 o 
   6   3   5        2.53        1.35      0.52 o 
   7   3   5       13.27       12.51      0.95 o 
   8   3   5       11.47       10.90      1.13 o 
   9   3   5        8.83        7.00      1.58 o 
  10   3   5      157.16      159.26      3.86 o 
  11   3   5       29.07       28.88      2.79 o 
 -15   4   5      105.88      117.14      3.91 o 
 -14   4   5       41.41       50.79      2.22 o 
 -13   4   5      210.41      218.42      4.92 o 
 -12   4   5       40.82       41.67      2.22 o 
 -11   4   5        1.19        2.47      0.39 o 
 -10   4   5       53.75       56.26      1.26 o 
  -9   4   5       39.09       38.52      1.53 o 
  -8   4   5      294.63      276.62      4.95 o 
  -7   4   5      285.27      246.03      3.94 o 
  -6   4   5       49.73       56.21      1.09 o 
  -5   4   5      144.77      127.26      1.94 o 
  -4   4   5       10.28        2.86      0.43 o 
  -3   4   5        9.46        9.05      0.33 o 
  -2   4   5     1402.72     1559.88     16.57 o 
  -1   4   5       77.31       78.57      1.31 o 
   0   4   5       68.30       83.88      2.21 o 
   1   4   5      217.93      208.57      2.73 o 
   2   4   5     1042.82     1043.08     12.85 o 
   3   4   5      712.04      710.84      7.25 o 
   4   4   5      414.43      412.19      5.10 o 
   5   4   5        4.26        4.16      0.46 o 
   6   4   5       34.35       19.63      1.15 o 
   7   4   5      110.97      108.42      3.25 o 
   8   4   5        0.03       -0.64      0.60 o 
   9   4   5       25.02       22.02      1.47 o 
  10   4   5        7.64        5.85      1.81 o 
  11   4   5        4.15        5.10      2.16 o 
 -15   5   5       19.01       21.22      1.43 o 
 -14   5   5      141.97      155.60      4.36 o 
 -13   5   5       13.88       16.73      1.09 o 
 -12   5   5        0.43        0.93      0.44 o 
 -11   5   5       16.53       18.48      2.36 o 
 -10   5   5       40.66       47.95      1.06 o 
  -9   5   5      111.64       94.21      1.75 o 
  -8   5   5      201.88      186.91      2.84 o 
  -7   5   5      455.32      430.05      6.15 o 
  -6   5   5     2952.93     2886.03     36.33 o 
  -5   5   5      193.58      204.32      2.60 o 
  -4   5   5     1905.86     1885.66     21.65 o 
  -3   5   5        9.58        3.42      0.34 o 
  -2   5   5        0.79        2.40      0.22 o 
  -1   5   5        0.04        1.26      0.23 o 
   0   5   5      553.08      545.10      6.51 o 
   1   5   5      164.31      184.96      2.57 o 
   2   5   5       26.00       25.10      0.76 o 
   3   5   5      218.01      209.38      2.60 o 
   4   5   5       83.76       76.23      1.58 o 
   5   5   5      547.69      502.18      6.25 o 
   6   5   5        1.92        1.77      0.62 o 
   7   5   5       23.48       24.33      1.46 o 
   8   5   5        4.78        4.81      0.97 o 
   9   5   5        1.72        1.48      0.90 o 
  10   5   5       18.88       19.04      1.76 o 
 -11   6   5       21.96       20.22      1.00 o 
 -10   6   5       12.54        8.14      0.75 o 
  -9   6   5       68.65       50.44      1.41 o 
  -8   6   5      184.05      188.36      3.77 o 
  -7   6   5      911.26      829.57     13.20 o 
  -6   6   5        9.64        9.87      1.16 o 
  -5   6   5       92.51      114.73      3.34 o 
  -4   6   5      179.78      200.43      3.00 o 
  -3   6   5      799.83      760.96      7.92 o 
  -2   6   5      281.51      282.31      3.06 o 
  -1   6   5        5.97        9.98      0.50 o 
   0   6   5      135.06      141.82      2.17 o 
   1   6   5     1191.38     1204.36     12.05 o 
   2   6   5      389.81      397.84      4.49 o 
   3   6   5      410.01      407.65      4.58 o 
   4   6   5       19.45       23.62      1.08 o 
   5   6   5        0.77       -1.00      0.50 o 
   6   6   5       18.42       17.41      1.08 o 
   7   6   5      103.35      110.48      2.60 o 
   8   6   5       26.90       27.45      1.73 o 
   9   6   5        5.24        7.40      1.39 o 
 -12   7   5       77.25       73.33      2.44 o 
 -11   7   5       39.73       36.64      1.49 o 
 -10   7   5      107.38      108.35      2.36 o 
  -9   7   5      210.19      205.09      3.71 o 
  -8   7   5      491.22      447.40      9.46 o 
  -7   7   5       14.00       15.97      1.02 o 
  -6   7   5      802.49      801.68     14.46 o 
  -5   7   5      248.08      219.58      3.75 o 
  -4   7   5       49.65       48.81      1.40 o 
  -3   7   5        2.94        3.26      0.35 o 
  -2   7   5      578.66      546.04      5.53 o 
  -1   7   5      302.89      271.70      3.59 o 
   0   7   5      269.37      278.27      4.15 o 
   1   7   5      215.16      208.42      3.34 o 
   2   7   5      329.47      298.76      4.44 o 
   3   7   5      221.84      221.92      3.39 o 
   4   7   5      110.66      108.73      2.22 o 
   5   7   5        4.43        2.86      0.70 o 
   6   7   5       11.16       10.98      0.99 o 
   7   7   5        0.16       -1.10      0.66 o 
   8   7   5       29.91       30.14      1.58 o 
   9   7   5        1.86        2.11      1.20 o 
 -13   8   5      134.15      147.51      4.31 o 
 -12   8   5      224.03      232.90      6.30 o 
 -11   8   5       67.06       60.19      2.46 o 
 -10   8   5        3.02        4.53      2.12 o 
  -9   8   5        0.62        0.91      0.51 o 
  -8   8   5        8.90        8.20      0.85 o 
  -7   8   5      332.28      300.89      5.83 o 
  -6   8   5      713.07      661.32      9.43 o 
  -5   8   5        0.09        1.12      0.45 o 
  -4   8   5      102.00      105.56      1.73 o 
  -3   8   5        4.28        0.96      0.36 o 
  -2   8   5      182.22      187.55      2.36 o 
  -1   8   5       84.31       91.83      1.50 o 
   0   8   5      149.69      140.11      2.56 o 
   1   8   5      862.90      841.64     10.98 o 
   2   8   5       20.42       20.26      1.97 o 
   3   8   5        0.00        0.02      1.87 o 
   4   8   5       16.47       13.90      1.80 o 
   5   8   5       74.48       71.24      3.76 o 
   6   8   5        9.97        9.30      1.77 o 
   7   8   5       20.38       28.00      2.75 o 
   8   8   5        0.28       -1.50      1.43 o 
 -14   9   5       35.65       39.80      2.00 o 
 -13   9   5        0.24        0.93      0.71 o 
 -12   9   5       60.19       65.21      2.78 o 
 -11   9   5        7.96        7.21      1.09 o 
 -10   9   5       42.83       44.57      2.00 o 
  -9   9   5       46.61       55.02      2.38 o 
  -8   9   5      260.66      257.68      6.15 o 
  -7   9   5       22.24       24.73      1.42 o 
  -6   9   5      231.18      230.52      4.16 o 
  -5   9   5        1.47        0.57      0.49 o 
  -4   9   5      186.19      174.18      3.01 o 
  -3   9   5      711.04      650.19      8.00 o 
  -2   9   5        0.79        0.19      0.27 o 
  -1   9   5        4.44        3.56      0.50 o 
   0   9   5      233.64      232.78      3.51 o 
   1   9   5       25.13       25.71      1.35 o 
   2   9   5       44.66       38.77      2.23 o 
   3   9   5        3.45        2.11      1.20 o 
   4   9   5      133.76      135.85      5.32 o 
   5   9   5       88.57       88.07      4.31 o 
   6   9   5        2.57        1.26      1.47 o 
   7   9   5       19.15       21.92      2.59 o 
 -15  10   5      147.37      167.10      5.19 o 
 -14  10   5      143.80      153.74      5.00 o 
 -13  10   5       94.82      100.43      3.86 o 
 -12  10   5       53.25       50.53      2.68 o 
 -11  10   5      197.41      214.22      6.70 o 
 -10  10   5       10.36        9.38      1.38 o 
  -9  10   5       82.22       79.88      3.11 o 
  -8  10   5      131.04      124.96      3.89 o 
  -7  10   5        0.31        0.81      0.69 o 
  -6  10   5        3.19        4.46      0.74 o 
  -5  10   5        6.84        8.20      0.95 o 
  -4  10   5       56.80       50.73      1.24 o 
  -3  10   5      292.80      262.93      5.65 o 
  -2  10   5        7.18        7.15      1.21 o 
  -1  10   5       77.83       74.52      2.23 o 
   0  10   5       91.31       87.72      4.93 o 
   1  10   5        2.28        2.24      0.75 o 
   2  10   5        1.03        0.45      0.70 o 
   3  10   5        5.00        3.76      1.26 o 
   4  10   5       59.45       62.02      3.60 o 
   5  10   5       97.98      112.00      5.09 o 
   6  10   5        1.13       -0.02      1.45 o 
 -14  11   5       51.82       55.42      2.93 o 
 -13  11   5       42.16       40.06      2.51 o 
 -12  11   5      189.39      187.30      6.33 o 
 -11  11   5      189.17      194.53      6.60 o 
 -10  11   5        5.72        1.82      1.06 o 
  -9  11   5        9.27        7.82      1.47 o 
  -8  11   5      230.19      237.60      7.85 o 
  -7  11   5       62.95       55.98      3.35 o 
  -6  11   5       13.40       12.99      1.15 o 
  -5  11   5      117.88      104.36      2.68 o 
  -4  11   5       11.39        8.79      0.82 o 
  -3  11   5       69.03       66.18      2.08 o 
  -2  11   5       13.57       10.85      2.02 o 
  -1  11   5       27.36       25.71      1.39 o 
   0  11   5        1.63        1.44      0.60 o 
   1  11   5        7.63        4.66      0.75 o 
   2  11   5        0.09        0.15      1.06 o 
   3  11   5        6.39        6.28      1.57 o 
   4  11   5       40.42       41.71      3.13 o 
   5  11   5       11.97       14.40      2.19 o 
 -14  12   5        0.01        0.34      0.72 o 
 -13  12   5        0.02       -0.32      0.66 o 
 -12  12   5        5.02        5.04      1.41 o 
 -11  12   5       77.86       83.96      4.18 o 
 -10  12   5       74.52       70.88      3.87 o 
  -9  12   5       95.10       93.52      4.55 o 
  -8  12   5       38.32       43.25      2.21 o 
  -7  12   5       29.64       29.26      1.90 o 
  -6  12   5        1.73        2.33      0.73 o 
  -5  12   5        2.00        1.31      0.61 o 
  -4  12   5        5.60        2.57      0.78 o 
  -3  12   5        0.08       -0.37      1.27 o 
  -2  12   5       15.21       11.98      3.03 o 
  -1  12   5        7.92        7.94      1.15 o 
   0  12   5       31.69       32.53      1.42 o 
   1  12   5        0.57       -0.34      0.59 o 
   2  12   5        9.43        9.07      1.36 o 
   3  12   5       84.84       91.65      4.30 o 
 -13  13   5       43.45       38.88      2.90 o 
 -12  13   5        0.83        0.14      0.76 o 
 -11  13   5       40.72       43.50      4.22 o 
 -10  13   5       96.49       94.87      3.42 o 
  -9  13   5       94.22       95.03      3.46 o 
  -8  13   5       23.54       28.75      1.97 o 
  -7  13   5       11.91       11.71      2.11 o 
  -6  13   5        7.08        2.78      1.48 o 
  -5  13   5       46.21       50.96      1.99 o 
  -4  13   5       11.52       10.37      1.44 o 
  -3  13   5        2.81        1.96      0.92 o 
  -2  13   5       18.41       16.94      1.84 o 
  -1  13   5        4.17        3.66      1.01 o 
   0  13   5        2.04        1.11      0.89 o 
   1  13   5       27.35       29.59      4.60 o 
   2  13   5       29.96       30.46      2.17 o 
 -12  14   5       41.60       41.46      3.27 o 
 -11  14   5       87.95       95.14      5.00 o 
 -10  14   5        1.46       -0.96      0.99 o 
  -9  14   5       15.50       12.40      2.22 o 
  -8  14   5       35.71       38.14      3.44 o 
  -7  14   5       88.80      101.42      5.47 o 
  -6  14   5      125.90      134.39      3.96 o 
  -5  14   5      215.84      225.51      6.47 o 
  -4  14   5       25.85       22.60      1.74 o 
  -3  14   5        1.11        1.24      0.98 o 
  -2  14   5       43.09       42.37      2.26 o 
  -1  14   5      152.19      162.40      5.42 o 
   0  14   5        4.29        3.62      1.06 o 
 -11  15   5        2.13        2.93      1.53 o 
 -10  15   5        3.26        4.08      1.74 o 
  -9  15   5      103.71      124.99      6.23 o 
  -8  15   5       14.79       14.54      2.58 o 
  -7  15   5       41.52       40.04      3.81 o 
  -6  15   5        0.01        1.89      1.31 o 
  -5  15   5        2.79        3.15      1.30 o 
  -4  15   5       31.25       28.79      2.36 o 
  -3  15   5        2.50        0.97      0.98 o 
  -2  15   5        8.10        5.72      1.26 o 
   6 -16   6      105.36      103.56      7.29 o 
   7 -16   6        8.42        7.37      3.23 o 
   2 -15   6        0.81        0.83      3.97 o 
   3 -15   6       18.25       15.35      1.63 o 
   4 -15   6       14.29       16.09      1.59 o 
   5 -15   6       78.33       74.87      3.09 o 
   6 -15   6       20.03       25.67      2.19 o 
   7 -15   6       52.37       50.87      2.90 o 
   8 -15   6        0.33        0.63      1.04 o 
   9 -15   6       23.97       22.59      2.05 o 
  10 -15   6       14.18       12.38      2.40 o 
  -1 -14   6        5.95        6.55      1.35 o 
   0 -14   6       26.14       28.62      3.98 o 
   1 -14   6        0.47        2.22      0.97 o 
   2 -14   6       28.97       31.25      2.87 o 
   3 -14   6       34.85       33.89      2.06 o 
   4 -14   6       44.60       45.42      2.33 o 
   5 -14   6       12.79       12.11      1.42 o 
   6 -14   6      166.04      171.87      3.51 o 
   7 -14   6      236.96      237.72      5.39 o 
   8 -14   6       40.21       41.68      2.46 o 
   9 -14   6       79.16       78.30      3.23 o 
  10 -14   6        0.02       -0.21      0.89 o 
  11 -14   6        0.14        0.33      1.53 o 
  12 -14   6       26.16       22.18      1.78 o 
  -2 -13   6        0.37        0.77      1.00 o 
  -1 -13   6        1.31        1.65      1.02 o 
   0 -13   6       10.01       11.08      0.99 o 
   1 -13   6       15.21       14.81      1.49 o 
   2 -13   6       69.39       68.83      3.24 o 
   3 -13   6       13.77       15.57      1.64 o 
   4 -13   6       19.09       21.00      1.60 o 
   5 -13   6       20.87       18.64      1.42 o 
   6 -13   6       15.22       14.54      1.17 o 
   7 -13   6       24.79       26.93      1.70 o 
   8 -13   6       32.05       35.06      2.14 o 
   9 -13   6        8.81       10.66      1.37 o 
  10 -13   6       41.78       38.18      2.16 o 
  11 -13   6       95.49      106.72      6.60 o 
  12 -13   6       39.19       40.95      2.25 o 
  13 -13   6      223.03      219.14      5.48 o 
  -4 -12   6       58.14       59.92      5.19 o 
  -3 -12   6        5.50        5.82      1.33 o 
  -2 -12   6        2.69        1.50      1.08 o 
  -1 -12   6        0.60        1.30      1.43 o 
   0 -12   6        3.28        2.37      0.69 o 
   1 -12   6       94.26       94.67      2.31 o 
   2 -12   6        2.27        0.91      1.08 o 
   3 -12   6       51.88       45.09      2.09 o 
   4 -12   6       10.92       10.93      0.93 o 
   5 -12   6       52.80       50.65      1.67 o 
   6 -12   6      120.87      116.73      2.55 o 
   7 -12   6      196.02      193.21      4.38 o 
   8 -12   6      190.57      180.50      4.80 o 
   9 -12   6       50.81       46.87      2.24 o 
  10 -12   6        6.54        7.42      1.31 o 
  11 -12   6       73.91       69.32      3.89 o 
  12 -12   6      134.32      130.38      3.82 o 
  13 -12   6       11.00       11.46      1.29 o 
  -5 -11   6        4.29        6.27      1.44 o 
  -4 -11   6       10.61        8.72      1.46 o 
  -3 -11   6       27.54       20.32      1.79 o 
  -2 -11   6       27.57       29.25      1.97 o 
  -1 -11   6       83.51       90.05      2.28 o 
   0 -11   6       94.97       97.95      2.37 o 
   1 -11   6       80.80       86.15      2.12 o 
   2 -11   6      136.28      130.36      7.59 o 
   3 -11   6        0.15        0.70      1.07 o 
   4 -11   6      158.91      158.73      2.60 o 
   5 -11   6       85.65       84.89      2.03 o 
   6 -11   6        2.12        1.12      0.68 o 
   7 -11   6      139.63      138.39      3.39 o 
   8 -11   6        7.69        4.81      1.00 o 
   9 -11   6       47.32       44.44      2.09 o 
  10 -11   6        0.07        0.12      0.70 o 
  11 -11   6       50.31       45.92      2.11 o 
  12 -11   6       14.06       15.13      1.34 o 
  13 -11   6       24.83       26.12      1.62 o 
  14 -11   6      132.27      133.20      3.66 o 
  -6 -10   6        6.10        4.42      1.36 o 
  -5 -10   6        2.84        1.54      1.11 o 
  -4 -10   6       55.63       54.07      2.55 o 
  -3 -10   6       16.64       16.58      1.34 o 
  -2 -10   6       46.63       45.50      1.92 o 
  -1 -10   6       13.52       10.66      0.86 o 
   0 -10   6        5.93        5.39      0.72 o 
   1 -10   6        3.71        3.76      0.56 o 
   2 -10   6      132.83      139.33      2.48 o 
   3 -10   6      106.56      108.28      1.95 o 
   4 -10   6       27.66       32.05      0.97 o 
   5 -10   6       98.16       98.07      1.64 o 
   6 -10   6       93.19       90.16      2.08 o 
   7 -10   6        0.07       -0.33      1.17 o 
   8 -10   6       98.03      111.40      3.96 o 
   9 -10   6      228.76      223.24      5.15 o 
  10 -10   6      172.54      164.16      5.74 o 
  11 -10   6        9.49       10.50      1.79 o 
  12 -10   6      151.19      150.04      5.43 o 
  13 -10   6        0.18        0.48      0.70 o 
  14 -10   6       70.01       74.34      3.74 o 
  -7  -9   6       55.99       59.94      3.05 o 
  -6  -9   6        2.97        5.72      1.17 o 
  -5  -9   6        2.84        0.79      1.19 o 
  -4  -9   6       26.50       28.45      1.68 o 
  -3  -9   6      126.94      125.24      3.24 o 
  -2  -9   6      122.21      120.68      2.17 o 
  -1  -9   6       51.84       54.87      1.92 o 
   0  -9   6       70.98       71.96      1.60 o 
   1  -9   6       12.22        7.62      0.53 o 
   2  -9   6      236.43      247.01      2.81 o 
   3  -9   6       22.58       20.60      0.75 o 
   4  -9   6       29.81       26.44      0.83 o 
   5  -9   6      233.91      228.72      2.82 o 
   6  -9   6       13.63       12.99      0.88 o 
   7  -9   6      294.00      286.16      4.76 o 
   8  -9   6      120.55      118.05      3.20 o 
   9  -9   6        8.90        9.18      0.99 o 
  10  -9   6        0.64        1.74      0.69 o 
  11  -9   6       11.64       15.02      1.16 o 
  12  -9   6       51.21       54.81      2.07 o 
  13  -9   6       11.73       11.58      1.08 o 
  14  -9   6        4.45        3.82      1.24 o 
  -8  -8   6        0.40       -1.15      1.06 o 
  -7  -8   6      134.96      132.65      3.12 o 
  -6  -8   6       44.27       46.95      1.65 o 
  -5  -8   6       33.32       38.42      2.03 o 
  -4  -8   6       94.85      101.66      2.20 o 
  -3  -8   6      142.16      151.67      2.70 o 
  -2  -8   6      212.21      222.85      3.26 o 
  -1  -8   6       42.78       40.89      1.05 o 
   0  -8   6      106.87       98.37      1.68 o 
   1  -8   6      286.60      285.08      2.86 o 
   2  -8   6      274.43      255.54      2.75 o 
   3  -8   6        5.62        7.43      0.44 o 
   4  -8   6      429.87      427.33      4.62 o 
   5  -8   6        4.00        1.94      0.46 o 
   6  -8   6      111.68       93.22      2.13 o 
   7  -8   6        0.06       -0.38      0.45 o 
   8  -8   6       57.56       61.84      2.13 o 
   9  -8   6      261.19      264.59      5.50 o 
  10  -8   6      523.13      509.30      9.40 o 
  11  -8   6        2.35        1.72      0.68 o 
  12  -8   6       15.79       20.86      1.44 o 
  13  -8   6        9.59        9.89      1.09 o 
  14  -8   6        4.55        4.55      1.43 o 
  -9  -7   6       41.10       37.91      2.50 o 
  -8  -7   6      361.43      380.31      7.40 o 
  -7  -7   6        6.82        5.94      1.15 o 
  -6  -7   6       38.09       43.11      1.66 o 
  -5  -7   6       13.70       13.57      0.99 o 
  -4  -7   6        4.24        3.60      0.61 o 
  -3  -7   6      193.65      225.29      3.10 o 
  -2  -7   6      161.22      174.17      2.13 o 
  -1  -7   6     1348.65     1332.70     13.64 o 
   0  -7   6      333.46      370.82      3.70 o 
   1  -7   6       66.46       66.03      0.96 o 
   2  -7   6      588.08      573.51      4.99 o 
   3  -7   6        2.25        3.85      0.32 o 
   4  -7   6       34.39       34.14      0.79 o 
   5  -7   6       19.69       23.65      0.92 o 
   6  -7   6        3.18        2.11      0.59 o 
   7  -7   6        0.87        0.07      0.70 o 
   8  -7   6       17.39       19.56      1.05 o 
   9  -7   6       25.19       31.52      1.43 o 
  10  -7   6       25.13       25.46      1.33 o 
  11  -7   6      222.03      227.66      4.81 o 
  12  -7   6       15.65       16.82      1.13 o 
  13  -7   6        0.11       -0.70      0.61 o 
  14  -7   6        1.37        1.42      1.39 o 
 -10  -6   6        1.20        2.12      1.16 o 
  -9  -6   6      139.67      145.26      3.94 o 
  -8  -6   6       56.25       56.13      2.29 o 
  -7  -6   6        9.29        6.51      1.01 o 
  -6  -6   6       74.45       71.53      3.06 o 
  -5  -6   6       83.95       77.79      1.62 o 
  -4  -6   6      118.39      118.29      2.12 o 
  -3  -6   6        7.43        9.96      0.77 o 
  -2  -6   6      340.08      350.10      3.56 o 
  -1  -6   6       39.64       67.12      1.02 o 
   0  -6   6      556.70      558.93      4.63 o 
   1  -6   6       93.75       84.65      1.03 o 
   2  -6   6        8.50        9.30      0.38 o 
   3  -6   6      182.44      180.37      1.97 o 
   4  -6   6       27.50       27.28      0.58 o 
   5  -6   6       70.35       67.60      1.75 o 
   6  -6   6        7.80        4.71      0.61 o 
   7  -6   6       52.05       48.39      1.50 o 
   8  -6   6      347.21      336.70      5.63 o 
   9  -6   6       65.09       62.46      1.92 o 
  10  -6   6       30.59       35.24      1.48 o 
  11  -6   6       18.77       18.26      1.13 o 
  12  -6   6       11.75       12.85      1.87 o 
  13  -6   6      179.49      172.86      4.48 o 
  14  -6   6       55.72       60.40      2.59 o 
 -11  -5   6       12.59        8.82      1.45 o 
 -10  -5   6        4.27        3.11      1.68 o 
  -9  -5   6        2.09        2.30      0.88 o 
  -8  -5   6        7.25        6.79      1.01 o 
  -7  -5   6       14.01       13.81      1.53 o 
  -6  -5   6       32.41       27.80      1.43 o 
  -5  -5   6       28.25       32.97      1.22 o 
  -4  -5   6       30.60       30.39      0.94 o 
  -3  -5   6      644.29      620.70      6.32 o 
  -2  -5   6      818.64      898.33      7.42 o 
  -1  -5   6      876.94      903.93      6.68 o 
   0  -5   6     4899.33     5109.97     35.51 o 
   1  -5   6      694.12      703.92      5.75 o 
   2  -5   6      300.33      292.22      2.75 o 
   3  -5   6        2.21        4.56      0.27 o 
   4  -5   6      150.31      161.52      1.78 o 
   5  -5   6      355.01      368.28      6.27 o 
   6  -5   6      406.99      399.08      6.30 o 
   7  -5   6      401.97      371.17      5.98 o 
   8  -5   6      593.24      557.63      8.56 o 
   9  -5   6        4.49        2.11      0.64 o 
  10  -5   6      115.49      114.26      3.42 o 
  11  -5   6       50.21       50.57      2.22 o 
  12  -5   6        8.45        8.05      1.31 o 
  13  -5   6       39.58       38.39      3.41 o 
  14  -5   6        7.92        7.82      0.92 o 
 -11  -4   6        8.15        7.41      1.29 o 
 -10  -4   6        9.70       10.63      1.18 o 
  -9  -4   6        0.15        0.35      0.69 o 
  -8  -4   6       46.45       48.94      1.93 o 
  -7  -4   6      105.77      105.75      2.76 o 
  -6  -4   6       79.99       83.38      2.29 o 
  -5  -4   6       95.56      100.94      2.47 o 
  -4  -4   6       14.77       13.20      0.60 o 
  -3  -4   6      421.17      394.96      4.51 o 
  -2  -4   6      554.27      534.14      5.08 o 
  -1  -4   6       17.59       14.25      0.37 o 
   0  -4   6     1549.20     1614.76     12.31 o 
   1  -4   6      113.50      119.03      1.77 o 
   2  -4   6      530.14      569.60      4.81 o 
   3  -4   6      382.55      408.85      4.18 o 
   4  -4   6        7.44        9.95      0.37 o 
   5  -4   6      190.30      201.24      3.38 o 
   6  -4   6       54.14       48.56      2.17 o 
   7  -4   6     1275.93     1205.41     17.21 o 
   8  -4   6       29.70       27.88      1.11 o 
   9  -4   6      204.42      198.65      4.28 o 
  10  -4   6        4.41        3.73      0.66 o 
  11  -4   6       96.28       96.24      2.59 o 
  12  -4   6        5.99        4.85      0.77 o 
  13  -4   6        3.53        4.81      0.82 o 
  14  -4   6        0.54        0.35      0.66 o 
 -12  -3   6        4.20        5.02      1.12 o 
 -11  -3   6       26.06       25.43      2.57 o 
 -10  -3   6        2.77        3.99      0.88 o 
  -9  -3   6       27.28       24.59      1.42 o 
  -8  -3   6       35.18       39.60      1.63 o 
  -7  -3   6       42.74       42.84      1.61 o 
  -6  -3   6       37.37       37.02      1.41 o 
  -5  -3   6        7.61        6.68      0.68 o 
  -4  -3   6      887.91      908.02      9.38 o 
  -3  -3   6       18.38       26.16      0.65 o 
  -2  -3   6      396.72      398.88      3.37 o 
  -1  -3   6      228.51      247.94      2.02 o 
   0  -3   6     2240.93     2267.03     17.00 o 
   1  -3   6       84.52       73.82      0.84 o 
   2  -3   6      125.18      139.24      2.03 o 
   3  -3   6     1173.69     1343.90     12.74 o 
   4  -3   6        0.09        0.03      0.14 o 
   5  -3   6      505.38      515.53      6.68 o 
   6  -3   6     1171.47     1136.62     16.17 o 
   7  -3   6     1043.88      981.81     14.18 o 
   8  -3   6       71.47       74.10      1.83 o 
   9  -3   6       36.65       37.70      2.27 o 
  10  -3   6      113.77      105.04      2.70 o 
  11  -3   6      107.15      103.27      2.78 o 
  12  -3   6       25.76       23.58      1.95 o 
  13  -3   6        0.34        0.77      0.64 o 
  14  -3   6      147.25      163.65      4.11 o 
 -12  -2   6       41.70       41.27      3.19 o 
 -11  -2   6        7.43        7.09      0.97 o 
 -10  -2   6        0.89        1.73      1.08 o 
  -9  -2   6        0.27        0.74      0.61 o 
  -8  -2   6      103.20      100.12      2.50 o 
  -7  -2   6      177.10      176.74      3.66 o 
  -6  -2   6      508.47      509.98      7.88 o 
  -5  -2   6     1794.62     1779.15     24.49 o 
  -4  -2   6      653.64      611.69      7.13 o 
  -3  -2   6       97.46       94.40      1.43 o 
  -2  -2   6       50.92       56.26      0.97 o 
  -1  -2   6      305.43      322.11      2.63 o 
   0  -2   6      515.92      563.41      4.13 o 
   1  -2   6       34.38       28.57      0.54 o 
   2  -2   6      198.94      215.70      2.14 o 
   3  -2   6     1714.09     1901.12     18.61 o 
   4  -2   6       82.25       75.00      1.07 o 
   5  -2   6       48.66       47.14      0.91 o 
   6  -2   6       86.94       71.68      1.70 o 
   7  -2   6      546.94      533.56      8.16 o 
   8  -2   6      417.54      399.04      6.39 o 
   9  -2   6        0.07       -0.15      0.42 o 
  10  -2   6      120.12      128.32      3.18 o 
  11  -2   6      383.09      369.61      7.23 o 
  12  -2   6       13.82       12.60      2.03 o 
  13  -2   6        0.64        1.20      1.20 o 
 -13  -1   6        2.19        1.12      1.54 o 
 -12  -1   6        0.35        1.36      0.73 o 
 -11  -1   6        4.75        4.95      0.93 o 
 -10  -1   6        4.30        5.56      0.80 o 
  -9  -1   6      131.55      142.41      3.12 o 
  -8  -1   6       37.16       42.84      1.95 o 
  -7  -1   6        0.01        0.77      0.61 o 
  -6  -1   6      152.10      123.07      2.52 o 
  -5  -1   6      117.07      111.91      2.01 o 
  -4  -1   6      299.15      300.36      3.75 o 
  -3  -1   6       19.04       17.67      0.50 o 
  -2  -1   6      340.02      306.88      3.35 o 
  -1  -1   6        0.97        3.82      0.21 o 
   0  -1   6        0.43        0.76      0.17 o 
   1  -1   6       96.46       92.03      1.01 o 
   2  -1   6     1362.60     1404.55     13.00 o 
   3  -1   6      942.87      978.70      9.82 o 
   4  -1   6       60.08       51.45      0.84 o 
   5  -1   6      480.19      466.03      6.21 o 
   6  -1   6       11.56       10.58      0.69 o 
   7  -1   6       91.47       85.17      2.01 o 
   8  -1   6        7.95        7.10      0.74 o 
   9  -1   6      236.99      219.71      5.58 o 
  10  -1   6      121.51      119.05      3.13 o 
  11  -1   6       79.73       76.35      2.69 o 
  12  -1   6        0.12       -0.55      1.27 o 
  13  -1   6       88.29       91.17      3.00 o 
 -13   0   6        2.13        2.72      0.91 o 
 -12   0   6        2.30        1.84      0.72 o 
 -11   0   6       66.86       67.68      2.07 o 
 -10   0   6       20.52       18.28      1.09 o 
  -9   0   6      231.18      220.23      4.06 o 
  -8   0   6      389.91      385.87      6.18 o 
  -7   0   6        2.97        2.42      0.46 o 
  -6   0   6      133.99      109.64      2.02 o 
  -5   0   6      142.39      154.72      1.82 o 
  -4   0   6      568.40      604.43      5.64 o 
  -3   0   6     1036.45     1031.77      9.26 o 
  -2   0   6      156.83      174.31      1.86 o 
  -1   0   6      523.27      589.00      4.81 o 
   0   0   6     1723.18     1816.07     17.44 o 
   1   0   6       18.45        8.25      0.31 o 
   2   0   6      326.40      443.16      4.21 o 
   3   0   6      963.47     1014.24      9.63 o 
   4   0   6        1.42        0.30      0.22 o 
   5   0   6      220.69      235.69      4.02 o 
   6   0   6        1.79        3.82      0.52 o 
   7   0   6       75.22       80.86      2.01 o 
   8   0   6        3.50        2.16      0.53 o 
   9   0   6      183.15      179.83      4.17 o 
  10   0   6      150.48      153.92      3.88 o 
  11   0   6       23.62       21.23      1.65 o 
  12   0   6       78.57       77.94      3.71 o 
  13   0   6       13.72       14.98      1.42 o 
 -14   1   6       11.45       11.20      1.44 o 
 -13   1   6        7.52        8.31      1.47 o 
 -12   1   6       25.96       24.15      1.40 o 
 -11   1   6       41.12       42.06      1.50 o 
 -10   1   6       26.60       27.67      1.35 o 
  -9   1   6      297.73      276.99      4.68 o 
  -8   1   6      242.49      206.80      3.96 o 
  -7   1   6      600.49      575.65      8.44 o 
  -6   1   6      132.50      152.24      2.21 o 
  -5   1   6       12.25       11.45      0.51 o 
  -4   1   6      538.57      528.29      5.17 o 
  -3   1   6      642.24      714.64      6.43 o 
  -2   1   6      810.14      863.39     10.23 o 
  -1   1   6       34.10       50.45      0.73 o 
   0   1   6     1248.40     1337.61     12.84 o 
   1   1   6      383.46      479.12      4.72 o 
   2   1   6      264.71      315.94      3.25 o 
   3   1   6      141.53      151.95      1.81 o 
   4   1   6      295.84      272.50      3.24 o 
   5   1   6        1.41        2.19      0.63 o 
   6   1   6        0.28        0.09      0.50 o 
   7   1   6       43.32       44.35      1.50 o 
   8   1   6      118.99      107.92      2.59 o 
   9   1   6        2.24        4.25      0.81 o 
  10   1   6       74.91       81.12      2.72 o 
  11   1   6      191.04      195.61      4.89 o 
  12   1   6      120.67      116.21      3.64 o 
 -14   2   6        0.98        0.21      0.70 o 
 -13   2   6      235.17      248.41      4.65 o 
 -12   2   6       14.38       14.41      1.31 o 
 -11   2   6        0.61       -0.06      0.57 o 
 -10   2   6      288.71      264.40      4.49 o 
  -9   2   6       59.99       63.69      2.06 o 
  -8   2   6        3.53        7.47      0.54 o 
  -7   2   6        1.79        3.42      0.52 o 
  -6   2   6        8.82       11.83      0.47 o 
  -5   2   6      411.34      404.43      4.09 o 
  -4   2   6     1135.72     1207.49     11.26 o 
  -3   2   6      824.45      924.44      9.87 o 
  -2   2   6     4225.83     4762.97     68.23 o 
  -1   2   6       81.52       96.30      1.26 o 
   0   2   6       92.81      102.97      1.34 o 
   1   2   6     2868.37     3106.60     51.99 o 
   2   2   6      474.69      546.44      5.35 o 
   3   2   6       78.03       87.28      1.33 o 
   4   2   6      177.31      184.12      2.53 o 
   5   2   6      428.28      379.46      4.79 o 
   6   2   6       34.62       42.50      1.49 o 
   7   2   6      147.60      147.55      3.18 o 
   8   2   6      100.76      102.98      3.37 o 
   9   2   6      236.51      239.75      5.49 o 
  10   2   6       77.03       72.87      2.72 o 
  11   2   6        0.10        0.10      0.81 o 
  12   2   6       30.52       28.33      1.95 o 
 -14   3   6      201.54      224.33      8.77 o 
 -13   3   6        3.75        4.14      0.67 o 
 -12   3   6        0.15        0.71      0.63 o 
 -11   3   6        8.52        7.37      0.82 o 
 -10   3   6        6.83        9.08      0.61 o 
  -9   3   6       19.96       18.32      0.74 o 
  -8   3   6       18.85       21.06      0.75 o 
  -7   3   6      321.94      289.40      3.95 o 
  -6   3   6      306.82      279.60      4.38 o 
  -5   3   6      256.23      275.79      3.54 o 
  -4   3   6       15.32       12.21      0.50 o 
  -3   3   6      588.79      643.80      7.11 o 
  -2   3   6      222.76      196.69      2.83 o 
  -1   3   6        2.01        0.19      0.22 o 
   0   3   6      333.86      465.97      5.12 o 
   1   3   6       23.82       18.26      0.55 o 
   2   3   6     1352.27     1320.03     13.42 o 
   3   3   6      339.24      333.50      3.66 o 
   4   3   6       24.06       17.55      0.71 o 
   5   3   6        0.26        0.52      0.35 o 
   6   3   6       34.08       33.66      1.82 o 
   7   3   6       25.13       20.20      1.19 o 
   8   3   6        0.70        0.62      0.68 o 
   9   3   6       29.60       27.50      1.76 o 
  10   3   6        6.01        6.20      1.07 o 
  11   3   6        1.93        1.59      0.98 o 
 -15   4   6       14.02       17.32      1.47 o 
 -14   4   6       12.38       13.75      1.28 o 
 -13   4   6        3.76        3.20      1.93 o 
 -12   4   6       77.49       74.48      1.78 o 
 -11   4   6       93.03       98.36      2.06 o 
 -10   4   6        0.12        0.96      0.32 o 
  -9   4   6        4.16        6.36      0.68 o 
  -8   4   6        0.00        0.59      0.53 o 
  -7   4   6     1998.47     1983.52     25.30 o 
  -6   4   6      894.71      873.12     12.22 o 
  -5   4   6      430.43      434.26      5.50 o 
  -4   4   6      167.74      175.39      2.55 o 
  -3   4   6       34.05       31.01      0.71 o 
  -2   4   6        9.13        4.94      0.34 o 
  -1   4   6      475.05      588.05      9.60 o 
   0   4   6     1142.64     1187.55     22.27 o 
   1   4   6      809.87      844.80     10.28 o 
   2   4   6      286.72      279.86      3.22 o 
   3   4   6       38.72       31.45      1.08 o 
   4   4   6     1161.07     1110.97     12.52 o 
   5   4   6        7.48        7.57      0.54 o 
   6   4   6      243.89      209.93      5.19 o 
   7   4   6        5.22        7.06      1.06 o 
   8   4   6       26.44       24.44      1.67 o 
   9   4   6        2.23        2.39      0.88 o 
  10   4   6        0.53       -0.90      0.75 o 
  11   4   6        8.72        6.79      1.43 o 
 -15   5   6        0.60        1.87      0.71 o 
 -14   5   6      124.20      129.71      3.94 o 
 -13   5   6       42.52       45.94      1.94 o 
 -12   5   6      134.54      129.05      3.76 o 
 -11   5   6       55.01       49.76      1.38 o 
 -10   5   6        8.37        9.34      0.57 o 
  -9   5   6      125.26      125.97      2.45 o 
  -8   5   6       54.50       49.81      1.34 o 
  -7   5   6      248.16      225.76      3.77 o 
  -6   5   6      990.66      913.72     12.13 o 
  -5   5   6      470.74      462.12      6.50 o 
  -4   5   6     1044.58     1006.82     11.96 o 
  -3   5   6       99.24      101.78      1.47 o 
  -2   5   6      312.64      372.92      3.92 o 
  -1   5   6        0.58        0.73      0.22 o 
   0   5   6      130.88      140.57      2.08 o 
   1   5   6     1156.11     1091.37     12.08 o 
   2   5   6       44.19       55.60      1.10 o 
   3   5   6      405.65      424.04      4.70 o 
   4   5   6        1.12        1.40      0.43 o 
   5   5   6       14.29       21.54      1.25 o 
   6   5   6       80.56       78.66      2.20 o 
   7   5   6       15.82       13.21      1.52 o 
   8   5   6        1.92        2.18      0.87 o 
   9   5   6        0.73       -0.21      0.82 o 
  10   5   6       15.45       16.13      3.14 o 
 -15   6   6       10.71       11.24      1.04 o 
 -14   6   6        7.19        8.25      0.91 o 
 -13   6   6        1.51        2.09      0.64 o 
 -12   6   6       52.23       54.70      2.07 o 
 -11   6   6       33.70       36.40      1.17 o 
 -10   6   6       80.63       71.26      2.18 o 
  -9   6   6        3.99        1.21      0.41 o 
  -8   6   6      144.29      122.01      3.07 o 
  -7   6   6      233.18      223.52      7.27 o 
  -6   6   6      204.49      190.92      3.92 o 
  -5   6   6      490.82      476.80      8.29 o 
  -4   6   6       57.70       58.00      1.49 o 
  -3   6   6      224.00      247.17      2.91 o 
  -2   6   6      327.64      311.08      3.55 o 
  -1   6   6      218.53      250.87      3.32 o 
   0   6   6        3.67        4.15      0.44 o 
   1   6   6      902.86      881.35     11.25 o 
   2   6   6     1104.55     1111.58     11.28 o 
   3   6   6       26.24       27.11      0.78 o 
   4   6   6       13.80       13.65      1.29 o 
   5   6   6       39.40       38.17      1.57 o 
   6   6   6       33.33       35.68      1.48 o 
   7   6   6        5.89        5.94      1.17 o 
   8   6   6       14.06       10.51      1.28 o 
   9   6   6       68.82       81.26      3.42 o 
 -14   7   6       19.46       20.40      1.36 o 
 -13   7   6       45.13       45.45      1.97 o 
 -12   7   6       26.92       29.21      1.62 o 
 -11   7   6      320.42      332.91      8.49 o 
 -10   7   6       10.93        8.10      0.72 o 
  -9   7   6       14.71       13.03      1.63 o 
  -8   7   6        3.25        2.11      0.65 o 
  -7   7   6        2.72        0.58      0.49 o 
  -6   7   6      414.50      429.82     12.32 o 
  -5   7   6      108.64      107.37      2.29 o 
  -4   7   6       59.02       65.86      1.28 o 
  -3   7   6       11.68       13.52      0.57 o 
  -2   7   6      257.20      222.93      2.79 o 
  -1   7   6      840.54      752.13      8.66 o 
   0   7   6     2301.12     2279.68     27.67 o 
   1   7   6        0.06       -0.27      0.40 o 
   2   7   6        0.22        0.03      0.72 o 
   3   7   6       89.73       87.81      3.67 o 
   4   7   6       34.15       30.31      1.69 o 
   5   7   6       56.41       54.65      1.99 o 
   6   7   6       38.56       39.92      1.80 o 
   7   7   6       44.35       48.74      2.04 o 
   8   7   6      134.02      145.14      3.72 o 
 -14   8   6        7.73        9.28      1.06 o 
 -13   8   6       99.39      107.39      3.57 o 
 -12   8   6        0.25        1.57      0.71 o 
 -11   8   6       19.39       19.76      1.52 o 
 -10   8   6       15.36       17.37      1.26 o 
  -9   8   6      106.94      119.04      3.29 o 
  -8   8   6       42.74       48.37      1.84 o 
  -7   8   6      300.73      299.54      5.89 o 
  -6   8   6      155.73      148.83      3.56 o 
  -5   8   6       64.00       56.74      1.64 o 
  -4   8   6      433.10      384.83      5.30 o 
  -3   8   6      281.59      282.63      4.03 o 
  -2   8   6      393.98      377.25      4.14 o 
  -1   8   6        9.77        8.51      0.58 o 
   0   8   6        3.98        3.33      0.54 o 
   1   8   6        4.29        3.22      0.58 o 
   2   8   6      135.60      144.70      3.24 o 
   3   8   6        9.46       10.38      1.57 o 
   4   8   6        6.31        6.25      1.45 o 
   5   8   6       14.83       13.48      1.95 o 
   6   8   6       12.99       10.51      1.94 o 
   7   8   6       79.41       81.24      4.40 o 
 -15   9   6      289.58      323.71      8.51 o 
 -14   9   6      332.99      352.90      9.30 o 
 -13   9   6       25.42       28.28      1.89 o 
 -12   9   6        2.73        2.70      0.83 o 
 -11   9   6       54.63       51.88      2.63 o 
 -10   9   6       15.77       14.79      1.47 o 
  -9   9   6       58.08       56.16      2.35 o 
  -8   9   6       43.00       37.41      1.93 o 
  -7   9   6       61.52       53.95      3.83 o 
  -6   9   6      123.59      116.29      3.20 o 
  -5   9   6        2.07        0.60      0.49 o 
  -4   9   6       79.05       78.72      1.55 o 
  -3   9   6        5.20        1.76      0.49 o 
  -2   9   6      220.78      213.09      3.35 o 
  -1   9   6       34.80       42.46      1.20 o 
   0   9   6       14.86       12.19      1.61 o 
   1   9   6       15.99       18.13      1.17 o 
   2   9   6        3.99        4.49      1.51 o 
   3   9   6       14.31       15.83      1.87 o 
   4   9   6       28.79       24.81      2.36 o 
   5   9   6        4.94        2.98      1.48 o 
   6   9   6        1.61       -0.72      1.36 o 
   7   9   6        2.25       -1.08      1.47 o 
 -14  10   6       17.42       21.36      1.84 o 
 -13  10   6       17.86       19.30      1.72 o 
 -12  10   6       35.34       34.23      2.26 o 
 -11  10   6        0.84        1.23      0.88 o 
 -10  10   6       14.17       16.26      1.70 o 
  -9  10   6        4.19        5.44      1.23 o 
  -8  10   6        2.98        5.15      0.98 o 
  -7  10   6        1.52        0.24      0.62 o 
  -6  10   6       32.37       32.12      1.95 o 
  -5  10   6        1.30        0.73      0.74 o 
  -4  10   6      979.21      898.18     10.72 o 
  -3  10   6        3.09        2.94      0.60 o 
  -2  10   6        9.96        7.71      0.97 o 
  -1  10   6       99.51       91.32      2.56 o 
   0  10   6      375.08      384.37      7.30 o 
   1  10   6        1.03        0.14      0.61 o 
   2  10   6        3.33        3.64      0.70 o 
   3  10   6        9.60        8.24      1.62 o 
   4  10   6       53.51       57.09      3.47 o 
 -14  11   6       41.76       42.50      2.64 o 
 -13  11   6        2.60        2.49      1.09 o 
 -12  11   6      105.17      107.03      4.50 o 
 -11  11   6      167.59      165.23      6.01 o 
 -10  11   6       35.55       30.96      2.44 o 
  -9  11   6        0.43        0.86      0.98 o 
  -8  11   6       25.05       29.16      2.44 o 
  -7  11   6        7.34        5.51      1.41 o 
  -6  11   6       10.64       12.97      1.87 o 
  -5  11   6       15.38       10.87      0.95 o 
  -4  11   6       14.76       18.99      1.12 o 
  -3  11   6      104.42      104.30      2.39 o 
  -2  11   6        1.52        2.18      0.85 o 
  -1  11   6        0.02        0.55      0.72 o 
   0  11   6       62.10       59.83      1.83 o 
   1  11   6       76.00       83.34      2.42 o 
   2  11   6       41.02       41.76      2.80 o 
   3  11   6      139.86      137.22      5.46 o 
   4  11   6        4.42        2.41      1.50 o 
 -13  12   6       26.85       27.36      2.44 o 
 -12  12   6        9.53        9.65      1.65 o 
 -11  12   6        0.14        0.57      1.03 o 
 -10  12   6       60.46       60.61      3.62 o 
  -9  12   6      188.18      182.08      6.86 o 
  -8  12   6        6.87        6.70      1.57 o 
  -7  12   6       16.17       17.30      2.19 o 
  -6  12   6       45.56       42.21      2.26 o 
  -5  12   6        6.27        4.77      0.84 o 
  -4  12   6       53.77       57.31      2.59 o 
  -3  12   6      203.15      208.66      5.14 o 
  -2  12   6        2.84        4.07      0.98 o 
  -1  12   6        3.69        1.97      0.88 o 
   0  12   6        6.73        5.23      1.68 o 
   1  12   6       22.58       21.99      1.23 o 
   2  12   6        0.40        0.04      0.91 o 
   3  12   6        7.68        8.62      1.82 o 
 -13  13   6       44.25       47.77      2.36 o 
 -12  13   6       10.66       11.48      1.34 o 
 -11  13   6       48.40       47.00      2.92 o 
 -10  13   6        4.03        2.56      1.40 o 
  -9  13   6      154.00      157.88      9.32 o 
  -8  13   6        0.06        0.04      0.85 o 
  -7  13   6      147.21      155.20      5.37 o 
  -6  13   6        5.96        5.62      1.24 o 
  -5  13   6       15.81       14.87      1.45 o 
  -4  13   6       25.03       28.81      2.54 o 
  -3  13   6       24.91       25.19      1.79 o 
  -2  13   6       38.54       40.51      2.16 o 
  -1  13   6        0.44       -0.06      1.86 o 
   0  13   6       18.25       20.81      2.25 o 
   1  13   6        1.34        1.01      1.84 o 
 -12  14   6       60.20       60.09      3.98 o 
 -11  14   6       17.52       17.83      1.70 o 
 -10  14   6       46.59       45.42      2.51 o 
  -9  14   6       49.52       51.33      3.86 o 
  -8  14   6       37.06       39.05      3.44 o 
  -7  14   6       17.67       17.10      2.63 o 
  -6  14   6       17.37       16.88      1.57 o 
  -5  14   6       15.17       16.86      1.99 o 
  -4  14   6       30.77       34.41      2.58 o 
  -3  14   6      146.50      145.89      5.27 o 
  -2  14   6       15.21       14.35      2.30 o 
  -1  14   6        1.66        1.91      1.04 o 
 -10  15   6       14.28       10.43      2.26 o 
  -9  15   6       59.16       58.67      4.35 o 
  -8  15   6        9.17        8.84      2.26 o 
  -7  15   6       41.79       46.51      4.01 o 
  -6  15   6      123.99      140.27      5.41 o 
  -5  15   6       19.37       22.98      2.21 o 
  -4  15   6        7.02        9.21      1.67 o 
  -3  15   6        0.50        0.93      1.15 o 
   2 -15   7       32.84       34.71      2.16 o 
   3 -15   7       33.89       34.57      3.23 o 
   4 -15   7       37.64       40.63      2.32 o 
   5 -15   7      122.89      127.52      6.04 o 
   6 -15   7      319.70      328.80      7.75 o 
   7 -15   7       28.70       27.07      2.14 o 
   8 -15   7        9.11        7.93      1.53 o 
   9 -15   7        0.09        0.46      1.08 o 
  10 -15   7        1.19        3.98      1.22 o 
   0 -14   7       20.68       16.27      3.35 o 
   1 -14   7       76.32       84.34      3.91 o 
   2 -14   7       17.85       18.07      1.57 o 
   3 -14   7        5.68        7.51      1.26 o 
   4 -14   7       56.34       65.14      2.77 o 
   5 -14   7        0.68        0.20      0.89 o 
   6 -14   7        0.65        0.99      0.71 o 
   7 -14   7        0.00        0.39      0.69 o 
   8 -14   7        0.02       -0.11      0.96 o 
   9 -14   7       66.69       64.17      5.21 o 
  10 -14   7       26.75       25.72      1.98 o 
  11 -14   7       62.04       61.93      6.22 o 
  -2 -13   7        0.01        0.05      1.01 o 
  -1 -13   7        1.92        1.27      0.98 o 
   0 -13   7       26.95       27.22      1.40 o 
   1 -13   7        1.58        1.02      0.94 o 
   2 -13   7       35.96       37.30      2.04 o 
   3 -13   7        8.74        7.08      1.94 o 
   4 -13   7        2.11        3.93      1.01 o 
   5 -13   7        0.01       -1.15      0.77 o 
   6 -13   7      169.86      171.46      3.40 o 
   7 -13   7      153.98      150.57      5.29 o 
   8 -13   7       11.17       11.62      1.45 o 
   9 -13   7       39.14       37.42      4.38 o 
  10 -13   7        0.22        1.40      0.90 o 
  11 -13   7        2.30        2.83      1.02 o 
  12 -13   7        4.64        5.40      1.23 o 
  -4 -12   7        0.85        1.53      1.81 o 
  -3 -12   7        1.60        0.64      1.02 o 
  -2 -12   7        3.31        1.15      1.04 o 
  -1 -12   7        1.28        0.98      1.39 o 
   0 -12   7        0.46       -0.61      0.56 o 
   1 -12   7       40.99       38.32      1.47 o 
   2 -12   7       79.70       85.49      2.92 o 
   3 -12   7       53.54       53.08      2.27 o 
   4 -12   7       21.25       19.76      1.49 o 
   5 -12   7       17.89       18.00      1.48 o 
   6 -12   7       17.84       19.65      1.14 o 
   7 -12   7      218.53      227.23      4.91 o 
   8 -12   7        1.04        3.47      1.02 o 
   9 -12   7       20.26       16.84      1.52 o 
  10 -12   7       13.99       13.19      1.39 o 
  11 -12   7        6.69        9.47      3.02 o 
  12 -12   7       26.38       30.42      1.84 o 
  13 -12   7      190.80      203.21      5.12 o 
  -5 -11   7        5.71        4.42      1.33 o 
  -4 -11   7        8.05        6.32      1.35 o 
  -3 -11   7       42.44       37.19      2.32 o 
  -2 -11   7        0.34       -0.43      0.83 o 
  -1 -11   7       25.82       26.37      1.31 o 
   0 -11   7        7.73        7.13      0.80 o 
   1 -11   7        7.92        6.18      0.76 o 
   2 -11   7       48.68       52.18      2.16 o 
   3 -11   7        1.17        0.35      0.70 o 
   4 -11   7      493.25      498.44      7.03 o 
   5 -11   7      164.39      168.99      3.15 o 
   6 -11   7       83.02       78.86      2.51 o 
   7 -11   7        0.01        0.35      0.79 o 
   8 -11   7      131.27      121.85      3.65 o 
   9 -11   7       46.35       44.50      2.10 o 
  10 -11   7       54.25       53.99      3.20 o 
  11 -11   7       87.52       87.39      2.96 o 
  12 -11   7       16.90       19.27      2.55 o 
  13 -11   7        3.66        3.51      0.96 o 
  -6 -10   7       24.09       23.39      3.02 o 
  -5 -10   7       33.09       34.56      2.11 o 
  -4 -10   7      129.49      128.46      4.72 o 
  -3 -10   7       34.86       34.61      1.83 o 
  -2 -10   7       52.51       52.25      2.33 o 
  -1 -10   7        7.02        6.85      0.70 o 
   0 -10   7        5.57        3.82      0.59 o 
   1 -10   7        3.37        2.89      0.55 o 
   2 -10   7       16.74       19.82      0.98 o 
   3 -10   7        0.14        0.48      0.48 o 
   4 -10   7      608.20      595.28      6.85 o 
   5 -10   7       30.30       29.78      0.90 o 
   6 -10   7       23.94       22.82      1.34 o 
   7 -10   7       43.76       39.35      4.64 o 
   8 -10   7       41.02       42.64      2.05 o 
   9 -10   7      106.98      104.57      3.17 o 
  10 -10   7        6.41        3.63      1.66 o 
  11 -10   7       41.42       39.62      1.91 o 
  12 -10   7        0.99        0.64      0.73 o 
  13 -10   7        4.95        3.46      0.89 o 
  14 -10   7        0.02        1.09      0.75 o 
  -7  -9   7        2.05        2.90      1.33 o 
  -6  -9   7        1.08        1.91      1.01 o 
  -5  -9   7       10.10       10.06      1.22 o 
  -4  -9   7      113.97      119.98      3.29 o 
  -3  -9   7       55.03       61.98      2.24 o 
  -2  -9   7        0.84        0.10      0.37 o 
  -1  -9   7        1.00       -0.42      0.55 o 
   0  -9   7        0.30       -0.15      0.40 o 
   1  -9   7       44.50       43.18      1.10 o 
   2  -9   7        2.50        2.34      0.45 o 
   3  -9   7      191.72      197.76      2.63 o 
   4  -9   7       56.77       56.90      1.20 o 
   5  -9   7        9.56       10.84      0.55 o 
   6  -9   7       33.77       39.20      1.43 o 
   7  -9   7      197.02      205.38      4.77 o 
   8  -9   7      524.66      535.88     10.11 o 
   9  -9   7      280.57      274.33      8.83 o 
  10  -9   7        5.02        4.24      0.86 o 
  11  -9   7        2.90        2.02      0.77 o 
  12  -9   7        1.17        1.94      1.07 o 
  13  -9   7       19.23       22.44      1.44 o 
  14  -9   7       45.33       45.53      3.81 o 
  -8  -8   7       28.32       31.32      4.89 o 
  -7  -8   7       75.40       74.67      2.14 o 
  -6  -8   7        5.27        4.39      0.81 o 
  -5  -8   7        4.38        3.60      0.71 o 
  -4  -8   7       40.87       40.19      1.42 o 
  -3  -8   7      132.72      131.05      3.47 o 
  -2  -8   7       56.61       54.51      1.12 o 
  -1  -8   7       22.96       23.82      0.88 o 
   0  -8   7      175.50      172.53      2.47 o 
   1  -8   7       95.60       92.82      1.60 o 
   2  -8   7        0.15        0.81      0.33 o 
   3  -8   7       42.24       47.21      1.15 o 
   4  -8   7        5.14        4.54      0.41 o 
   5  -8   7        1.42        0.75      0.28 o 
   6  -8   7       23.70       26.51      1.25 o 
   7  -8   7      155.89      145.60      3.68 o 
   8  -8   7       46.37       54.28      2.02 o 
   9  -8   7      140.49      139.38      3.54 o 
  10  -8   7      147.44      143.75      4.66 o 
  11  -8   7       58.34       57.64      3.79 o 
  12  -8   7       33.84       30.12      1.57 o 
  13  -8   7        0.32        0.37      1.13 o 
  14  -8   7       52.55       56.76      4.44 o 
  -9  -7   7        0.02       -0.21      1.08 o 
  -8  -7   7      173.83      178.06      6.20 o 
  -7  -7   7       12.41       11.58      1.30 o 
  -6  -7   7      128.97      136.21      2.70 o 
  -5  -7   7       42.79       45.00      1.46 o 
  -4  -7   7        6.68        6.75      0.72 o 
  -3  -7   7       19.37       17.55      0.91 o 
  -2  -7   7       36.10       35.59      0.75 o 
  -1  -7   7       75.05       70.15      1.37 o 
   0  -7   7      804.31      869.78      9.20 o 
   1  -7   7      283.09      284.08      2.94 o 
   2  -7   7      388.81      409.70      3.82 o 
   3  -7   7      105.87      110.42      1.57 o 
   4  -7   7       37.62       29.80      0.84 o 
   5  -7   7        0.66        2.06      0.84 o 
   6  -7   7       13.99       10.36      0.83 o 
   7  -7   7      536.47      527.35      8.86 o 
   8  -7   7       11.70       10.50      1.20 o 
   9  -7   7       47.55       48.05      3.23 o 
  10  -7   7       50.44       48.52      1.86 o 
  11  -7   7        3.51        4.74      0.79 o 
  12  -7   7      147.39      150.24      5.14 o 
  13  -7   7        1.70        2.34      1.27 o 
  14  -7   7       15.25       16.33      1.48 o 
 -10  -6   7       22.31       26.36      7.44 o 
  -9  -6   7        0.01       -0.89      0.94 o 
  -8  -6   7        3.26        2.15      0.92 o 
  -7  -6   7        1.97        1.62      1.06 o 
  -6  -6   7      171.93      167.53      3.89 o 
  -5  -6   7       72.08       71.70      1.46 o 
  -4  -6   7       67.73       70.18      1.46 o 
  -3  -6   7       39.95       51.80      1.22 o 
  -2  -6   7      119.67      142.78      1.81 o 
  -1  -6   7     2014.98     2082.56     17.78 o 
   0  -6   7       23.10       32.27      0.81 o 
   1  -6   7      426.17      427.76      3.96 o 
   2  -6   7      104.25       93.05      1.21 o 
   3  -6   7       29.67       29.73      0.71 o 
   4  -6   7       12.54       17.50      0.55 o 
   5  -6   7      496.70      427.11      6.84 o 
   6  -6   7        2.11       -0.70      0.42 o 
   7  -6   7     1111.54     1057.63     15.44 o 
   8  -6   7        2.04        3.00      0.87 o 
   9  -6   7       18.38       15.87      4.47 o 
  10  -6   7      222.83      219.15      4.70 o 
  11  -6   7        1.73        1.73      0.83 o 
  12  -6   7       21.53       21.17      1.73 o 
  13  -6   7       24.06       24.07      1.41 o 
  14  -6   7        5.67        5.06      0.86 o 
 -10  -5   7        3.56        1.76      1.03 o 
  -9  -5   7       11.06        8.47      1.13 o 
  -8  -5   7      122.69      116.38      3.19 o 
  -7  -5   7       58.08       56.29      2.09 o 
  -6  -5   7       81.34       85.56      2.50 o 
  -5  -5   7        2.79        2.16      0.53 o 
  -4  -5   7       28.82       30.38      0.90 o 
  -3  -5   7      374.51      360.71      4.03 o 
  -2  -5   7        2.18        2.29      0.29 o 
  -1  -5   7      790.96      842.67      6.78 o 
   0  -5   7        3.91        1.42      0.24 o 
   1  -5   7       60.08       64.19      0.89 o 
   2  -5   7        8.45        9.97      0.34 o 
   3  -5   7       50.06       48.96      0.80 o 
   4  -5   7      130.44      133.54      1.58 o 
   5  -5   7     1057.27     1123.21     16.15 o 
   6  -5   7      667.10      633.41      9.60 o 
   7  -5   7      223.93      225.00      4.07 o 
   8  -5   7       40.47       46.28      1.51 o 
   9  -5   7       23.70       27.86      1.32 o 
  10  -5   7      157.25      159.79      3.70 o 
  11  -5   7       66.24       60.90      2.08 o 
  12  -5   7       60.16       56.25      4.10 o 
  13  -5   7       15.14       14.93      1.16 o 
  14  -5   7       32.96       32.63      1.66 o 
 -11  -4   7        9.02        9.59      1.35 o 
 -10  -4   7        7.23        7.54      1.88 o 
  -9  -4   7       31.25       30.84      1.67 o 
  -8  -4   7       37.77       39.63      1.79 o 
  -7  -4   7      102.43      102.86      3.00 o 
  -6  -4   7        0.57        0.63      0.59 o 
  -5  -4   7      150.81      167.38      3.48 o 
  -4  -4   7       49.76       55.22      1.23 o 
  -3  -4   7      422.80      399.00      4.26 o 
  -2  -4   7      244.33      246.03      2.43 o 
  -1  -4   7      848.99      901.97      6.30 o 
   0  -4   7      805.22      825.30      6.29 o 
   1  -4   7       82.10       80.45      1.04 o 
   2  -4   7      281.33      302.92      2.66 o 
   3  -4   7      326.96      324.60      3.21 o 
   4  -4   7       64.73       61.88      0.90 o 
   5  -4   7        8.22       12.34      0.88 o 
   6  -4   7      449.52      416.15      9.66 o 
   7  -4   7      714.18      685.73     10.32 o 
   8  -4   7      392.73      377.34      6.18 o 
   9  -4   7       72.32       74.35      2.21 o 
  10  -4   7      129.39      125.68      4.29 o 
  11  -4   7       39.97       39.51      1.68 o 
  12  -4   7       29.47       30.62      1.56 o 
  13  -4   7        9.06       11.33      1.31 o 
  14  -4   7       11.55        9.35      1.14 o 
 -12  -3   7        3.49        2.62      1.00 o 
 -11  -3   7        1.10        0.39      0.73 o 
 -10  -3   7        0.55        0.09      0.68 o 
  -9  -3   7      119.90      117.76      3.07 o 
  -8  -3   7      112.83      119.43      2.99 o 
  -7  -3   7        2.04        2.63      0.64 o 
  -6  -3   7       22.51       18.83      1.07 o 
  -5  -3   7      480.14      463.08      7.35 o 
  -4  -3   7       16.48       16.70      0.70 o 
  -3  -3   7       76.78       61.50      1.00 o 
  -2  -3   7       43.48       42.32      0.66 o 
  -1  -3   7      201.19      205.19      1.71 o 
   0  -3   7        4.11        2.22      0.19 o 
   1  -3   7      314.70      325.72      2.86 o 
   2  -3   7       67.40       57.87      0.99 o 
   3  -3   7      319.53      374.20      5.45 o 
   4  -3   7       25.26       24.47      0.62 o 
   5  -3   7       71.56       91.16      2.00 o 
   6  -3   7     1264.17     1198.09     17.16 o 
   7  -3   7      115.03      103.29      2.29 o 
   8  -3   7        0.21        0.73      0.59 o 
   9  -3   7        1.97        3.18      0.97 o 
  10  -3   7      185.62      184.65      8.47 o 
  11  -3   7       83.85       83.23      2.54 o 
  12  -3   7       12.34       10.24      1.04 o 
  13  -3   7        0.44        0.31      0.68 o 
 -12  -2   7        0.21        0.18      0.72 o 
 -11  -2   7       40.38       42.05      1.86 o 
 -10  -2   7        1.85        2.45      0.76 o 
  -9  -2   7        0.38        0.56      0.60 o 
  -8  -2   7       46.14       38.05      2.61 o 
  -7  -2   7       88.72       88.23      2.27 o 
  -6  -2   7        0.12        0.16      0.43 o 
  -5  -2   7      262.04      224.76      4.02 o 
  -4  -2   7       11.43       12.68      0.76 o 
  -3  -2   7       80.81       75.06      1.06 o 
  -2  -2   7       63.54       59.01      0.77 o 
  -1  -2   7      182.23      181.49      1.73 o 
   0  -2   7        5.21       12.28      0.33 o 
   1  -2   7       47.73       51.40      0.64 o 
   2  -2   7     4165.90     4593.86     34.97 o 
   3  -2   7       71.28       54.46      0.90 o 
   4  -2   7      236.62      242.35      3.21 o 
   5  -2   7       80.52       76.29      1.84 o 
   6  -2   7      393.84      382.68      6.11 o 
   7  -2   7        6.08        5.12      0.83 o 
   8  -2   7      458.10      443.33      7.12 o 
   9  -2   7      348.22      319.87      6.31 o 
  10  -2   7      127.34      124.52      3.92 o 
  11  -2   7        7.41        9.48      1.00 o 
  12  -2   7        6.25        6.65      1.25 o 
  13  -2   7       45.42       44.31      2.58 o 
 -13  -1   7       10.72       10.11      1.27 o 
 -12  -1   7        5.30        6.44      0.97 o 
 -11  -1   7       37.48       34.16      1.60 o 
 -10  -1   7      298.55      284.40     10.06 o 
  -9  -1   7        0.15       -0.58      0.48 o 
  -8  -1   7      257.18      247.55      4.51 o 
  -7  -1   7        0.13       -0.05      0.39 o 
  -6  -1   7      278.33      282.19      4.77 o 
  -5  -1   7     1053.82     1030.71     14.56 o 
  -4  -1   7      734.14      762.91      8.69 o 
  -3  -1   7      261.88      269.72      2.36 o 
  -2  -1   7      579.97      619.99      4.61 o 
  -1  -1   7      247.85      245.28      2.13 o 
   0  -1   7      377.35      357.70      3.47 o 
   1  -1   7      318.64      420.10      3.85 o 
   2  -1   7      658.63      735.08      6.03 o 
   3  -1   7       70.25       85.19      0.98 o 
   4  -1   7      151.25      150.87      1.73 o 
   5  -1   7       29.96       22.84      0.95 o 
   6  -1   7      134.57      134.28      3.90 o 
   7  -1   7       49.05       52.25      1.58 o 
   8  -1   7        0.77        0.17      0.66 o 
   9  -1   7      461.34      474.52      8.91 o 
  10  -1   7       73.26       67.50      3.33 o 
  11  -1   7      115.24      120.56      4.24 o 
  12  -1   7        5.58        5.54      1.26 o 
  13  -1   7       18.02       16.07      1.42 o 
 -13   0   7       24.85       24.78      2.01 o 
 -12   0   7       45.23       38.94      1.69 o 
 -11   0   7        4.40        3.37      0.71 o 
 -10   0   7      121.90      116.73      3.42 o 
  -9   0   7       28.89       28.44      1.25 o 
  -8   0   7       17.20       14.46      1.13 o 
  -7   0   7       60.69       52.90      1.59 o 
  -6   0   7        8.34       11.63      1.35 o 
  -5   0   7       20.86       17.44      0.74 o 
  -4   0   7      155.19      154.64      1.77 o 
  -3   0   7        0.65        1.38      0.20 o 
  -2   0   7     1601.41     1847.32     18.06 o 
  -1   0   7       10.70       19.95      0.42 o 
   0   0   7        1.73        1.31      0.35 o 
   1   0   7       41.89       60.66      0.83 o 
   2   0   7      530.37      583.15      4.89 o 
   3   0   7      949.36      982.16     12.34 o 
   4   0   7      291.63      313.78      3.28 o 
   5   0   7       98.28      111.96      1.93 o 
   6   0   7      450.87      431.62      6.88 o 
   7   0   7      418.43      392.41      6.47 o 
   8   0   7      227.89      212.17      4.07 o 
   9   0   7       17.73       18.00      1.24 o 
  10   0   7        3.86        3.67      1.18 o 
  11   0   7      205.64      211.35      5.06 o 
  12   0   7       49.15       50.73      2.30 o 
 -14   1   7       80.95       77.40      3.59 o 
 -13   1   7        8.46        7.10      1.05 o 
 -12   1   7       67.99       70.05      3.07 o 
 -11   1   7       35.61       30.99      1.35 o 
 -10   1   7        0.72        0.58      0.55 o 
  -9   1   7       14.68       12.66      1.44 o 
  -8   1   7       28.73       27.14      1.10 o 
  -7   1   7       29.84       26.38      1.04 o 
  -6   1   7       97.10       83.55      1.48 o 
  -5   1   7      230.07      216.32      2.43 o 
  -4   1   7       31.92       39.41      0.74 o 
  -3   1   7      106.03      120.93      1.42 o 
  -2   1   7       32.14       57.84      0.97 o 
  -1   1   7       66.32       58.95      0.86 o 
   0   1   7      107.76       86.56      1.11 o 
   1   1   7      460.02      510.53      4.58 o 
   2   1   7        2.23        5.98      0.29 o 
   3   1   7      228.32      194.57      2.26 o 
   4   1   7       99.19       93.99      1.45 o 
   5   1   7      196.64      191.21      2.60 o 
   6   1   7       92.24       72.77      1.95 o 
   7   1   7      184.05      185.22      3.69 o 
   8   1   7      164.94      164.29      5.70 o 
   9   1   7      234.58      238.09      5.38 o 
  10   1   7       25.59       25.86      1.63 o 
  11   1   7       10.80        8.88      2.64 o 
  12   1   7       13.71       16.07      1.54 o 
 -14   2   7      250.52      281.54      8.99 o 
 -13   2   7       19.73       18.35      1.18 o 
 -12   2   7        7.93        8.60      0.83 o 
 -11   2   7        2.65        1.83      0.56 o 
 -10   2   7       65.31       69.29      1.83 o 
  -9   2   7        0.08       -0.30      0.37 o 
  -8   2   7      400.44      354.56      5.12 o 
  -7   2   7      499.41      456.62      6.27 o 
  -6   2   7      384.50      363.71      7.03 o 
  -5   2   7       17.06       19.11      0.59 o 
  -4   2   7      180.42      177.79      2.61 o 
  -3   2   7     1737.91     1808.12     16.64 o 
  -2   2   7        0.01        0.28      0.17 o 
  -1   2   7      691.24      826.18      7.98 o 
   0   2   7       89.80       79.84      1.08 o 
   1   2   7      796.03      808.07      8.33 o 
   2   2   7       50.17       40.34      0.81 o 
   3   2   7        7.57       11.70      0.44 o 
   4   2   7       32.79       23.88      0.78 o 
   5   2   7      187.44      212.34      2.93 o 
   6   2   7     1171.22     1081.24     15.87 o 
   7   2   7       30.79       28.37      1.37 o 
   8   2   7        0.11        0.93      1.01 o 
   9   2   7        2.22        0.89      0.76 o 
  10   2   7        3.16        2.57      0.95 o 
  11   2   7       21.13       19.59      1.65 o 
  12   2   7       26.50       25.63      1.90 o 
 -14   3   7       77.67       88.52      5.13 o 
 -13   3   7       14.55       14.53      0.98 o 
 -12   3   7       19.30       18.23      1.01 o 
 -11   3   7        5.16        4.64      0.62 o 
 -10   3   7       18.64       16.91      0.88 o 
  -9   3   7        1.58        0.97      0.36 o 
  -8   3   7       38.64       30.32      1.44 o 
  -7   3   7     2287.07     2068.11     25.12 o 
  -6   3   7       15.87       16.03      0.65 o 
  -5   3   7      854.86      841.81      8.62 o 
  -4   3   7        1.74        6.84      0.43 o 
  -3   3   7        0.17        2.33      0.54 o 
  -2   3   7      506.34      510.84      5.70 o 
  -1   3   7      578.95      596.43      8.63 o 
   0   3   7      821.03      928.16     10.52 o 
   1   3   7      608.04      661.03      7.31 o 
   2   3   7      217.67      236.94      2.79 o 
   3   3   7      126.27      112.77      1.58 o 
   4   3   7       99.08       90.58      1.66 o 
   5   3   7      129.48       89.86      1.66 o 
   6   3   7        2.21        1.87      0.62 o 
   7   3   7      106.09      107.37      5.86 o 
   8   3   7        0.48       -0.62      0.68 o 
   9   3   7       27.41       28.26      1.81 o 
  10   3   7        0.01       -0.86      0.89 o 
  11   3   7       23.89       22.42      2.06 o 
 -14   4   7       17.70       17.76      1.11 o 
 -13   4   7       12.66       11.96      0.89 o 
 -12   4   7        0.36        0.60      0.45 o 
 -11   4   7       15.90       13.94      1.18 o 
 -10   4   7       12.76        9.86      0.62 o 
  -9   4   7       19.15       18.55      0.78 o 
  -8   4   7        0.34        0.49      0.35 o 
  -7   4   7     1688.14     1536.65     17.45 o 
  -6   4   7       32.13       42.13      1.29 o 
  -5   4   7      123.61      127.81      3.24 o 
  -4   4   7      109.44      100.76      1.76 o 
  -3   4   7       66.84       76.58      1.28 o 
  -2   4   7        0.00        0.02      0.20 o 
  -1   4   7       70.91       74.26      1.48 o 
   0   4   7       18.84       10.86      0.51 o 
   1   4   7      126.45      108.73      1.64 o 
   2   4   7       53.98       59.15      1.31 o 
   3   4   7      218.37      206.79      2.57 o 
   4   4   7      383.00      429.20      5.41 o 
   5   4   7        0.55        0.61      0.40 o 
   6   4   7       30.04       31.10      1.35 o 
   7   4   7       85.92       86.97      2.99 o 
   8   4   7      126.19      133.18      4.00 o 
   9   4   7      169.18      171.42      4.78 o 
  10   4   7       37.01       38.01      2.27 o 
 -14   5   7        9.92       10.88      1.15 o 
 -13   5   7       15.05       13.15      0.88 o 
 -12   5   7        0.49       -0.44      0.43 o 
 -11   5   7        2.48        2.73      0.54 o 
 -10   5   7       22.90       21.48      1.04 o 
  -9   5   7       21.74       21.29      0.90 o 
  -8   5   7      373.51      378.47      8.85 o 
  -7   5   7      302.65      313.84      4.86 o 
  -6   5   7       14.91       14.14      1.46 o 
  -5   5   7       32.48       23.85      0.88 o 
  -4   5   7     1915.78     1838.12     24.18 o 
  -3   5   7     1582.82     1526.57     24.10 o 
  -2   5   7      239.27      265.16      3.98 o 
  -1   5   7      124.31      125.51      1.95 o 
   0   5   7      323.95      341.29      4.28 o 
   1   5   7       41.54       30.80      0.94 o 
   2   5   7     1066.73     1028.63     10.43 o 
   3   5   7      346.21      332.35      3.86 o 
   4   5   7       28.16       26.61      0.99 o 
   5   5   7       15.24       12.29      1.23 o 
   6   5   7       11.98       10.34      1.80 o 
   7   5   7        0.08       -0.13      0.63 o 
   8   5   7       18.49       17.47      1.64 o 
   9   5   7       32.31       33.66      1.92 o 
  10   5   7        0.36        0.73      2.06 o 
 -15   6   7        0.89        1.04      0.72 o 
 -14   6   7       13.98       12.57      1.16 o 
 -13   6   7        5.65        5.29      0.88 o 
 -12   6   7       89.98      100.51      2.39 o 
 -11   6   7        8.61       10.57      0.77 o 
 -10   6   7       77.38       72.28      1.78 o 
  -9   6   7      158.26      156.51      5.49 o 
  -8   6   7       20.46       18.72      1.07 o 
  -7   6   7        0.01        0.57      0.43 o 
  -6   6   7      698.89      659.86     10.89 o 
  -5   6   7     2024.43     1850.17     28.02 o 
  -4   6   7      565.50      553.40      7.94 o 
  -3   6   7       37.21       44.27      1.03 o 
  -2   6   7      354.72      339.70      3.97 o 
  -1   6   7      466.82      458.99      6.25 o 
   0   6   7      508.88      495.46      6.73 o 
   1   6   7      553.10      532.03      7.21 o 
   2   6   7       79.00       77.15      1.71 o 
   3   6   7        7.22        5.77      0.67 o 
   4   6   7        5.21        4.29      0.73 o 
   5   6   7       17.18       19.92      1.22 o 
   6   6   7       50.61       54.29      2.82 o 
   7   6   7        5.40        5.34      0.87 o 
   8   6   7       68.77       73.36      2.27 o 
   9   6   7       73.61       80.64      5.85 o 
 -15   7   7       50.14       49.14      2.26 o 
 -14   7   7       26.87       20.92      1.57 o 
 -13   7   7       30.52       28.00      1.74 o 
 -12   7   7       15.17       16.35      0.98 o 
 -11   7   7      280.04      285.45      5.43 o 
 -10   7   7       59.86       71.03      2.46 o 
  -9   7   7       81.83       86.67      2.62 o 
  -8   7   7       13.91       16.49      1.09 o 
  -7   7   7       11.87       12.44      0.96 o 
  -6   7   7      498.60      471.11      8.33 o 
  -5   7   7       97.42       94.95      2.63 o 
  -4   7   7      152.18      137.75      2.25 o 
  -3   7   7       49.78       57.85      1.24 o 
  -2   7   7       40.81       45.27      0.98 o 
  -1   7   7      115.80      102.93      2.13 o 
   0   7   7      406.05      397.82      5.69 o 
   1   7   7      110.66      112.87      2.24 o 
   2   7   7        8.06        5.78      0.97 o 
   3   7   7       91.17      102.97      4.09 o 
   4   7   7       20.11       16.66      1.82 o 
   5   7   7       60.18       64.16      3.50 o 
   6   7   7       70.47       74.20      5.49 o 
   7   7   7       16.35       17.84      1.40 o 
   8   7   7      194.59      211.22      6.67 o 
 -15   8   7        1.49        1.85      0.84 o 
 -14   8   7        0.01       -0.52      0.67 o 
 -13   8   7       66.01       72.18      2.61 o 
 -12   8   7       68.37       70.67      2.04 o 
 -11   8   7       30.17       27.63      1.82 o 
 -10   8   7       15.94       13.96      1.35 o 
  -9   8   7        5.47        7.72      1.28 o 
  -8   8   7       17.09       23.94      1.38 o 
  -7   8   7      121.20      122.34      3.19 o 
  -6   8   7       51.94       54.85      2.01 o 
  -5   8   7       17.32       16.81      1.18 o 
  -4   8   7      139.22       95.61      1.69 o 
  -3   8   7      500.03      441.69      5.89 o 
  -2   8   7      381.41      347.68      3.90 o 
  -1   8   7      143.71      135.26      2.51 o 
   0   8   7        0.24        0.88      0.45 o 
   1   8   7       10.00        9.34      0.88 o 
   2   8   7       20.14       17.51      1.27 o 
   3   8   7        0.03        0.69      1.01 o 
   4   8   7        1.24       -0.66      1.06 o 
   5   8   7       44.04       47.25      3.22 o 
   6   8   7        4.59        4.58      1.58 o 
   7   8   7       32.26       22.91      2.59 o 
 -14   9   7        5.19        4.80      1.09 o 
 -13   9   7      120.07      124.65      3.02 o 
 -12   9   7       28.30       27.00      1.99 o 
 -11   9   7        6.08        5.78      1.15 o 
 -10   9   7       16.17       18.56      1.70 o 
  -9   9   7       28.32       22.77      1.94 o 
  -8   9   7       66.61       67.57      2.68 o 
  -7   9   7       97.00      100.03      3.37 o 
  -6   9   7      102.46      114.81      3.72 o 
  -5   9   7      477.75      415.36      9.79 o 
  -4   9   7       27.77       33.39      1.02 o 
  -3   9   7      161.41      130.72      2.59 o 
  -2   9   7       15.65       16.65      1.32 o 
  -1   9   7      254.14      254.05      4.85 o 
   0   9   7      276.34      268.99      5.25 o 
   1   9   7      110.97      116.00      3.93 o 
   2   9   7      194.20      202.66      4.22 o 
   3   9   7        7.24       10.19      1.60 o 
   4   9   7       18.07       18.09      2.11 o 
   5   9   7       11.22        7.93      1.80 o 
   6   9   7       56.45       62.02      3.91 o 
 -14  10   7       67.11       66.48      2.10 o 
 -13  10   7       73.39       81.29      3.60 o 
 -12  10   7      126.03      127.95      4.85 o 
 -11  10   7       24.37       24.34      2.11 o 
 -10  10   7       45.80       45.33      2.76 o 
  -9  10   7       54.88       50.64      2.95 o 
  -8  10   7       29.51       31.53      2.44 o 
  -7  10   7       70.84       73.98      3.74 o 
  -6  10   7       31.01       35.06      2.09 o 
  -5  10   7       37.21       37.45      2.12 o 
  -4  10   7        2.00        0.66      0.63 o 
  -3  10   7        9.44        5.82      0.80 o 
  -2  10   7        0.21        0.59      0.90 o 
  -1  10   7        4.56        3.03      0.60 o 
   0  10   7        3.61        2.61      1.00 o 
   1  10   7        2.55        2.06      1.58 o 
   2  10   7       26.39       23.95      2.16 o 
   3  10   7       12.01       11.13      1.77 o 
   4  10   7        8.26        6.00      1.63 o 
   5  10   7       36.12       39.54      3.17 o 
 -14  11   7      167.46      183.17      6.28 o 
 -13  11   7       17.41       15.94      1.82 o 
 -12  11   7       13.70       15.72      1.84 o 
 -11  11   7       67.72       66.40      3.60 o 
 -10  11   7       79.91       86.04      4.14 o 
  -9  11   7       43.35       39.75      2.86 o 
  -8  11   7      154.40      163.11      6.30 o 
  -7  11   7       39.27       43.97      3.07 o 
  -6  11   7        5.30        5.71      1.50 o 
  -5  11   7       15.18       15.55      1.27 o 
  -4  11   7       64.14       59.04      1.96 o 
  -3  11   7       73.63       67.46      2.57 o 
  -2  11   7        0.44        0.88      0.79 o 
  -1  11   7        3.19        3.01      0.88 o 
   0  11   7       76.75       78.02      2.60 o 
   1  11   7        5.10        3.41      0.78 o 
   2  11   7       14.10       12.95      1.79 o 
   3  11   7       45.77       51.44      3.30 o 
   4  11   7       83.22       88.86      4.48 o 
 -13  12   7        0.25       -0.07      0.98 o 
 -12  12   7      101.62       92.16      4.46 o 
 -11  12   7        1.96        1.31      1.15 o 
 -10  12   7        0.01       -1.75      0.88 o 
  -9  12   7        8.07        9.05      1.79 o 
  -8  12   7       91.98       99.60      4.89 o 
  -7  12   7       43.22       46.44      3.39 o 
  -6  12   7        0.82        1.75      1.30 o 
  -5  12   7        2.22        2.82      1.12 o 
  -4  12   7       93.60       92.65      2.62 o 
  -3  12   7      175.62      180.44      4.70 o 
  -2  12   7        7.97        7.58      1.49 o 
  -1  12   7       50.31       48.36      2.26 o 
   0  12   7       16.95       17.12      2.14 o 
   1  12   7       15.82       18.96      1.74 o 
   2  12   7        7.42        6.97      1.35 o 
   3  12   7        2.44        2.32      1.41 o 
 -12  13   7      135.60      143.94      6.11 o 
 -11  13   7       36.82       36.10      3.03 o 
 -10  13   7       42.81       39.18      3.17 o 
  -9  13   7        2.27        0.07      1.09 o 
  -8  13   7       17.46       17.45      1.69 o 
  -7  13   7       35.28       33.39      2.22 o 
  -6  13   7       47.42       49.59      4.23 o 
  -5  13   7        0.09       -0.30      0.81 o 
  -4  13   7        0.02       -0.13      1.08 o 
  -3  13   7        0.76        1.50      1.16 o 
  -2  13   7        4.69        4.56      1.07 o 
  -1  13   7       91.56       97.71      3.30 o 
   0  13   7        2.48        4.02      1.04 o 
   1  13   7        0.22       -0.67      1.77 o 
 -11  14   7        3.37        4.04      1.23 o 
 -10  14   7       54.28       57.03      2.84 o 
  -9  14   7       32.56       31.29      2.23 o 
  -8  14   7        9.70        8.51      1.47 o 
  -7  14   7       78.57       69.81      4.65 o 
  -6  14   7        0.47        0.54      0.95 o 
  -5  14   7       15.46       16.86      1.97 o 
  -4  14   7        2.49        3.07      1.30 o 
  -3  14   7       31.59       29.02      2.41 o 
  -2  14   7        3.19        6.22      1.45 o 
  -1  14   7        3.00        3.11      1.08 o 
  -9  15   7        0.00       -1.79      1.18 o 
  -8  15   7       21.67       21.14      2.96 o 
  -7  15   7       61.93       65.26      2.88 o 
  -6  15   7       25.86       26.19      2.48 o 
  -5  15   7       19.26       21.65      2.24 o 
  -4  15   7       22.07       23.48      2.21 o 
   3 -15   8        4.34        2.56      1.13 o 
   4 -15   8        1.04        1.82      1.07 o 
   5 -15   8        2.74        2.72      1.12 o 
   6 -15   8       59.10       64.43      2.93 o 
   7 -15   8       20.22       19.94      2.92 o 
   8 -15   8        0.25        0.59      1.15 o 
   9 -15   8       16.38       14.93      2.02 o 
   0 -14   8        0.40        1.94      2.26 o 
   1 -14   8        4.74        3.92      1.12 o 
   2 -14   8        8.41        8.27      1.30 o 
   3 -14   8        0.13        0.07      0.88 o 
   4 -14   8        0.12       -0.73      1.19 o 
   5 -14   8       79.57       82.73      3.15 o 
   6 -14   8       15.47       17.74      2.51 o 
   7 -14   8        2.30        2.80      0.81 o 
   8 -14   8       76.41       74.74      3.28 o 
   9 -14   8       20.40       20.12      2.38 o 
  10 -14   8       43.45       46.77      3.30 o 
  11 -14   8        9.44        8.67      1.39 o 
  -2 -13   8       10.55       13.80      1.62 o 
  -1 -13   8        7.50        8.56      1.34 o 
   0 -13   8      125.40      137.54      5.02 o 
   1 -13   8      133.69      153.53      5.59 o 
   2 -13   8       30.83       32.22      2.98 o 
   3 -13   8       32.04       28.02      1.86 o 
   4 -13   8       67.13       71.39      4.35 o 
   5 -13   8        4.57        2.16      0.99 o 
   6 -13   8      152.45      157.46      3.25 o 
   7 -13   8       41.82       44.68      2.15 o 
   8 -13   8      177.22      169.07      6.00 o 
   9 -13   8       19.76       17.20      1.67 o 
  10 -13   8        7.25        8.05      1.29 o 
  11 -13   8        7.49        8.37      2.29 o 
  12 -13   8       24.42       28.11      1.93 o 
  -3 -12   8        9.45        6.99      1.41 o 
  -2 -12   8       57.44       66.30      3.82 o 
  -1 -12   8        6.44        6.08      1.70 o 
   0 -12   8       23.43       24.06      1.28 o 
   1 -12   8        1.31        1.28      0.61 o 
   2 -12   8        0.37        0.89      0.78 o 
   3 -12   8        2.59        1.51      0.84 o 
   4 -12   8        6.98        4.58      1.78 o 
   5 -12   8       34.64       37.34      2.08 o 
   6 -12   8      176.20      174.46      3.35 o 
   7 -12   8        0.17        1.19      0.93 o 
   8 -12   8       45.08       39.48      2.82 o 
   9 -12   8        1.54        0.74      0.88 o 
  10 -12   8        1.48        1.17      0.93 o 
  11 -12   8        0.01       -0.41      0.76 o 
  12 -12   8       81.69       78.04      3.84 o 
  -5 -11   8        7.33        5.69      1.37 o 
  -4 -11   8        9.36        9.79      1.52 o 
  -3 -11   8       10.41        9.19      1.42 o 
  -2 -11   8       20.75       19.74      4.86 o 
  -1 -11   8       32.67       34.02      2.14 o 
   0 -11   8        0.45       -0.37      0.55 o 
   1 -11   8        7.41        6.49      0.75 o 
   2 -11   8        5.58        5.66      0.97 o 
   3 -11   8        1.61        2.43      1.90 o 
   4 -11   8        1.12        1.11      0.62 o 
   5 -11   8      151.56      148.09      2.91 o 
   6 -11   8      193.83      195.58      3.50 o 
   7 -11   8      283.76      286.73      6.56 o 
   8 -11   8       95.35       90.15      5.51 o 
   9 -11   8       73.86       74.17      2.82 o 
  10 -11   8       80.78       82.83      2.98 o 
  11 -11   8       27.39       27.24      2.35 o 
  12 -11   8        1.41        3.90      0.95 o 
  13 -11   8        6.61        6.89      1.79 o 
  -6 -10   8       12.87       15.94      2.34 o 
  -5 -10   8       10.27        9.23      1.32 o 
  -4 -10   8        5.93        8.14      2.20 o 
  -3 -10   8        1.00        1.56      0.85 o 
  -2 -10   8        0.55       -0.13      1.48 o 
  -1 -10   8        0.07       -0.93      0.59 o 
   0 -10   8       41.39       36.91      1.31 o 
   1 -10   8       10.57        8.89      0.78 o 
   2 -10   8        0.37        0.63      0.44 o 
   3 -10   8      121.63      128.05      3.51 o 
   4 -10   8        5.00        3.48      0.59 o 
   5 -10   8       24.41       23.54      1.00 o 
   6 -10   8      141.81      138.49      3.37 o 
   7 -10   8      244.28      238.62      5.60 o 
   8 -10   8      473.26      465.43      9.26 o 
   9 -10   8       29.30       28.48      1.69 o 
  10 -10   8      225.21      221.64      5.26 o 
  11 -10   8       25.68       25.41      1.66 o 
  12 -10   8      219.91      219.78      5.25 o 
  13 -10   8        7.17        6.91      1.74 o 
  -7  -9   8        2.21        4.18      1.77 o 
  -6  -9   8       18.72       17.63      1.93 o 
  -5  -9   8       12.79       13.45      2.19 o 
  -4  -9   8       29.05       27.98      1.66 o 
  -3  -9   8       16.64       17.00      1.32 o 
  -2  -9   8       48.38       44.04      1.85 o 
  -1  -9   8      214.01      216.54      3.52 o 
   0  -9   8        3.34        2.76      0.58 o 
   1  -9   8       31.42       33.08      1.15 o 
   2  -9   8       39.92       39.80      1.18 o 
   3  -9   8      110.19      107.90      1.87 o 
   4  -9   8      139.60      143.91      2.24 o 
   5  -9   8      265.29      265.29      3.43 o 
   6  -9   8      176.37      174.52      4.31 o 
   7  -9   8       21.46       19.32      1.39 o 
   8  -9   8       73.71       73.79      2.57 o 
   9  -9   8       55.22       53.49      3.30 o 
  10  -9   8       19.53       21.62      2.86 o 
  11  -9   8       45.44       49.12      3.23 o 
  12  -9   8        0.76        1.97      0.78 o 
  13  -9   8        1.17        1.19      0.76 o 
  14  -9   8       10.44        8.88      1.14 o 
  -8  -8   8       44.66       50.60      4.09 o 
  -7  -8   8       29.69       30.22      1.59 o 
  -6  -8   8        9.22       10.85      1.05 o 
  -5  -8   8        0.02       -0.80      0.56 o 
  -4  -8   8        0.45        0.84      0.76 o 
  -3  -8   8       39.57       37.93      2.41 o 
  -2  -8   8       18.91       20.35      1.34 o 
  -1  -8   8      150.80      176.67      2.79 o 
   0  -8   8       46.80       43.39      1.13 o 
   1  -8   8       15.17       15.98      1.19 o 
   2  -8   8      200.19      194.70      2.44 o 
   3  -8   8      160.98      151.78      2.26 o 
   4  -8   8      100.31       88.55      1.58 o 
   5  -8   8       27.90       22.48      0.75 o 
   6  -8   8      219.05      221.77      6.31 o 
   7  -8   8      141.54      143.66      3.70 o 
   8  -8   8        0.66        0.35      0.59 o 
   9  -8   8        1.62        1.25      0.65 o 
  10  -8   8       35.00       33.49      2.82 o 
  11  -8   8        1.01        0.80      1.34 o 
  12  -8   8        0.03        0.56      0.75 o 
  13  -8   8        4.19        5.72      0.93 o 
  14  -8   8       13.60       11.32      1.18 o 
  -9  -7   8       14.80       11.39      1.70 o 
  -8  -7   8       24.93       22.89      2.01 o 
  -7  -7   8       26.57       25.75      1.71 o 
  -6  -7   8       26.77       23.18      1.18 o 
  -5  -7   8        0.06       -0.65      0.50 o 
  -4  -7   8      176.72      176.16      3.03 o 
  -3  -7   8      124.50      123.77      2.36 o 
  -2  -7   8      159.51      159.25      2.03 o 
  -1  -7   8       52.48       53.82      1.20 o 
   0  -7   8      110.43      117.05      1.87 o 
   1  -7   8      157.20      142.97      1.96 o 
   2  -7   8      301.46      325.17      3.48 o 
   3  -7   8      312.17      315.36      3.58 o 
   4  -7   8       70.86       63.59      1.24 o 
   5  -7   8      171.74      158.60      2.34 o 
   6  -7   8        0.02       -0.10      0.46 o 
   7  -7   8       42.88       51.21      1.74 o 
   8  -7   8      450.64      460.45      8.71 o 
   9  -7   8      169.08      180.16      4.22 o 
  10  -7   8        0.04        0.00      0.71 o 
  11  -7   8       63.33       64.82      2.25 o 
  12  -7   8        0.21        0.06      0.64 o 
  13  -7   8        1.04       -0.39      0.68 o 
  14  -7   8        2.19        1.76      0.84 o 
 -10  -6   8       10.44        7.86      1.85 o 
  -9  -6   8       57.94       57.66      2.85 o 
  -8  -6   8       30.90       30.94      1.96 o 
  -7  -6   8        2.65        2.17      1.23 o 
  -6  -6   8        0.00        0.05      0.71 o 
  -5  -6   8        4.99        4.21      0.65 o 
  -4  -6   8       41.36       44.20      1.36 o 
  -3  -6   8        3.36        4.83      0.49 o 
  -2  -6   8       78.42       82.05      1.28 o 
  -1  -6   8     1120.49     1166.12     10.33 o 
   0  -6   8      125.41      127.62      1.80 o 
   1  -6   8      615.19      623.94      5.50 o 
   2  -6   8      131.07      130.05      1.54 o 
   3  -6   8        1.88        1.04      0.28 o 
   4  -6   8      288.00      278.88      4.07 o 
   5  -6   8       56.63       59.57      1.35 o 
   6  -6   8      120.95      137.85      2.95 o 
   7  -6   8      368.54      349.32      5.94 o 
   8  -6   8       10.15        8.29      0.88 o 
   9  -6   8      139.37      131.36      3.32 o 
  10  -6   8        0.20       -0.71      0.56 o 
  11  -6   8        0.56        0.06      0.61 o 
  12  -6   8       19.63       19.71      1.32 o 
  13  -6   8       23.85       22.12      1.43 o 
  14  -6   8       64.53       63.59      2.37 o 
 -10  -5   8        5.80        4.32      1.93 o 
  -9  -5   8        0.59        0.20      0.90 o 
  -8  -5   8        0.18        1.45      0.82 o 
  -7  -5   8       87.60       91.20      2.73 o 
  -6  -5   8       42.72       48.96      1.93 o 
  -5  -5   8      123.45      134.13      2.41 o 
  -4  -5   8      383.32      359.61      4.33 o 
  -3  -5   8       97.08       95.91      1.67 o 
  -2  -5   8      202.98      206.21      2.32 o 
  -1  -5   8      755.90      722.45      5.96 o 
   0  -5   8      138.94      142.44      1.95 o 
   1  -5   8      195.48      182.90      2.65 o 
   2  -5   8      622.00      605.57      5.56 o 
   3  -5   8      383.92      362.48      3.86 o 
   4  -5   8        0.12        0.50      0.24 o 
   5  -5   8      263.27      303.36      4.41 o 
   6  -5   8     1419.79     1337.80     19.19 o 
   7  -5   8      165.73      171.48      3.41 o 
   8  -5   8        3.94        6.82      0.79 o 
   9  -5   8       74.63       70.93      4.24 o 
  10  -5   8       63.88       67.75      2.24 o 
  11  -5   8        0.56        0.68      0.64 o 
  12  -5   8       12.02       13.95      1.64 o 
  13  -5   8       97.05      101.87      3.02 o 
  14  -5   8       40.66       46.17      2.06 o 
 -11  -4   8       16.54       15.52      1.63 o 
 -10  -4   8       49.61       50.68      2.20 o 
  -9  -4   8       63.81       60.77      2.30 o 
  -8  -4   8        0.73        0.92      0.72 o 
  -7  -4   8        0.23       -0.07      0.65 o 
  -6  -4   8      606.23      575.80      9.21 o 
  -5  -4   8        0.35        0.73      0.62 o 
  -4  -4   8       35.64       31.18      1.12 o 
  -3  -4   8       12.99       12.71      0.56 o 
  -2  -4   8        5.14        4.29      0.44 o 
  -1  -4   8      162.88      164.03      2.25 o 
   0  -4   8      571.84      578.16      4.45 o 
   1  -4   8      251.11      267.64      2.61 o 
   2  -4   8      481.42      491.77      4.34 o 
   3  -4   8      117.63      124.01      1.82 o 
   4  -4   8      429.68      480.31      4.86 o 
   5  -4   8     1447.61     1479.62     20.98 o 
   6  -4   8       25.44       23.94      1.09 o 
   7  -4   8       11.78       15.33      1.39 o 
   8  -4   8       93.10       84.72      2.16 o 
   9  -4   8        0.03       -0.51      0.55 o 
  10  -4   8      155.59      153.72      3.73 o 
  11  -4   8       15.52       14.09      1.13 o 
  12  -4   8       20.48       17.71      1.26 o 
  13  -4   8        6.97        9.15      1.07 o 
 -12  -3   8        5.40        4.63      1.15 o 
 -11  -3   8       15.45       18.95      1.61 o 
 -10  -3   8       34.30       32.50      1.67 o 
  -9  -3   8       57.88       60.38      2.29 o 
  -8  -3   8      173.99      183.02      3.98 o 
  -7  -3   8       86.25       87.07      2.44 o 
  -6  -3   8       47.49       51.98      1.85 o 
  -5  -3   8      298.49      300.65      5.26 o 
  -4  -3   8       60.94       58.77      1.19 o 
  -3  -3   8      425.06      406.37      5.33 o 
  -2  -3   8       48.98       44.29      0.67 o 
  -1  -3   8       85.59       91.89      0.96 o 
   0  -3   8        0.61        0.52      0.16 o 
   1  -3   8      701.40      751.05      6.49 o 
   2  -3   8      168.12      181.55      1.85 o 
   3  -3   8      275.81      309.44      3.11 o 
   4  -3   8      109.49      112.72      1.44 o 
   5  -3   8       82.41       79.07      2.92 o 
   6  -3   8        6.60        5.67      0.62 o 
   7  -3   8       18.62       20.49      1.04 o 
   8  -3   8      240.13      225.53      4.78 o 
   9  -3   8      251.83      238.64      5.06 o 
  10  -3   8       68.13       63.37      2.19 o 
  11  -3   8       16.39       16.27      1.22 o 
  12  -3   8       68.98       72.54      3.86 o 
  13  -3   8        1.28        1.74      0.83 o 
 -12  -2   8        4.48        3.52      0.96 o 
 -11  -2   8       29.31       27.91      1.60 o 
 -10  -2   8        0.72        1.12      0.67 o 
  -9  -2   8        0.67        0.72      0.75 o 
  -8  -2   8        4.93        5.25      1.13 o 
  -7  -2   8      113.89      105.99      2.81 o 
  -6  -2   8       13.07       19.67      1.76 o 
  -5  -2   8        7.90        5.26      0.71 o 
  -4  -2   8      220.92      219.25      2.94 o 
  -3  -2   8       45.23       40.48      0.76 o 
  -2  -2   8        2.37        1.04      0.16 o 
  -1  -2   8       35.36       39.20      0.57 o 
   0  -2   8      128.47      103.92      1.25 o 
   1  -2   8        0.08        0.38      0.14 o 
   2  -2   8       29.75       29.25      0.49 o 
   3  -2   8     1428.13     1558.25     14.11 o 
   4  -2   8        6.68        8.01      0.46 o 
   5  -2   8       87.36       93.31      1.79 o 
   6  -2   8      146.92      146.71      3.44 o 
   7  -2   8       19.88       21.03      1.04 o 
   8  -2   8      121.46      121.87      3.09 o 
   9  -2   8      113.37      111.86      4.90 o 
  10  -2   8       59.12       51.07      2.01 o 
  11  -2   8       96.49       95.39      2.92 o 
  12  -2   8       15.17       15.84      1.52 o 
  13  -2   8        0.80        1.28      0.80 o 
 -13  -1   8        0.39       -0.13      0.75 o 
 -12  -1   8       12.23       11.66      1.26 o 
 -11  -1   8        2.26        2.48      0.75 o 
 -10  -1   8       10.11        8.73      0.94 o 
  -9  -1   8      104.05       97.79      2.55 o 
  -8  -1   8        0.17       -0.08      0.66 o 
  -7  -1   8       18.97       20.36      1.06 o 
  -6  -1   8      154.68      148.29      3.02 o 
  -5  -1   8      679.81      636.46      9.46 o 
  -4  -1   8        1.81        0.39      0.30 o 
  -3  -1   8      108.16      107.25      1.10 o 
  -2  -1   8      603.11      647.36      5.07 o 
  -1  -1   8       16.32       23.06      0.44 o 
   0  -1   8     1458.26     1571.86     12.87 o 
   1  -1   8      701.68      732.21      6.51 o 
   2  -1   8      227.25      239.49      2.67 o 
   3  -1   8       25.42       36.28      0.68 o 
   4  -1   8      185.76      185.86      1.95 o 
   5  -1   8      126.92      121.46      1.84 o 
   6  -1   8      510.37      477.60      7.55 o 
   7  -1   8      777.73      741.42     11.24 o 
   8  -1   8      128.64      123.65      3.19 o 
   9  -1   8      168.34      173.06      4.15 o 
  10  -1   8      540.40      562.38     10.55 o 
  11  -1   8      232.45      242.04      7.29 o 
  12  -1   8       16.77       17.27      1.41 o 
  13  -1   8        7.93       11.52      3.12 o 
 -13   0   8      209.21      214.35      8.05 o 
 -12   0   8       72.83       74.84      2.38 o 
 -11   0   8      123.27      112.58      2.87 o 
 -10   0   8        2.60        1.50      0.60 o 
  -9   0   8        0.99        1.55      0.97 o 
  -8   0   8        4.15        1.36      0.52 o 
  -7   0   8        4.82        5.29      0.63 o 
  -6   0   8      751.42      688.27     10.13 o 
  -5   0   8       18.09       17.62      1.04 o 
  -4   0   8       93.75       91.34      1.31 o 
  -3   0   8     1098.85     1238.96     10.20 o 
  -2   0   8      351.99      331.31      2.83 o 
  -1   0   8      388.10      384.36      3.62 o 
   0   0   8     1289.92     1228.84     10.83 o 
   1   0   8       29.30       34.12      0.62 o 
   2   0   8      285.14      306.65      3.42 o 
   3   0   8      505.48      507.93      4.56 o 
   4   0   8      387.00      364.04      4.14 o 
   5   0   8        1.21       -0.25      0.37 o 
   6   0   8       16.68       20.68      1.07 o 
   7   0   8       27.25       28.56      1.31 o 
   8   0   8      177.27      167.56      4.03 o 
   9   0   8        6.70        4.56      0.87 o 
  10   0   8        4.31        3.47      0.90 o 
  11   0   8       16.69       13.38      1.31 o 
  12   0   8       33.93       34.14      1.97 o 
 -13   1   8        4.62        5.79      1.77 o 
 -12   1   8       26.96       23.17      1.80 o 
 -11   1   8        3.28        1.44      0.74 o 
 -10   1   8        0.24        1.28      0.55 o 
  -9   1   8      266.27      258.29      4.64 o 
  -8   1   8      411.95      378.77      6.10 o 
  -7   1   8      237.80      220.54      3.57 o 
  -6   1   8        0.01        0.61      0.36 o 
  -5   1   8       70.09       62.10      1.27 o 
  -4   1   8      713.05      781.92      9.38 o 
  -3   1   8        5.69        1.17      0.28 o 
  -2   1   8       50.45       50.95      0.75 o 
  -1   1   8       75.60       98.95      1.20 o 
   0   1   8       86.02       90.83      1.23 o 
   1   1   8       40.77       66.59      0.98 o 
   2   1   8       13.93       20.96      0.50 o 
   3   1   8       37.32       26.06      0.60 o 
   4   1   8      280.01      294.35      3.77 o 
   5   1   8      488.33      444.58      5.38 o 
   6   1   8       74.14       63.71      1.89 o 
   7   1   8       52.94       55.39      2.08 o 
   8   1   8        4.02        5.27      1.53 o 
   9   1   8       24.15       25.60      1.60 o 
  10   1   8       71.40       71.08      2.66 o 
  11   1   8       63.05       66.56      6.39 o 
  12   1   8        0.14        0.30      1.55 o 
 -14   2   8       11.74       13.39      1.22 o 
 -13   2   8       35.42       35.21      1.56 o 
 -12   2   8        1.74        0.68      0.83 o 
 -11   2   8        6.98        5.66      1.39 o 
 -10   2   8        5.05        6.15      0.68 o 
  -9   2   8       21.94       23.57      1.91 o 
  -8   2   8      130.96      119.15      2.37 o 
  -7   2   8        7.45        5.70      0.57 o 
  -6   2   8       69.87       65.97      1.80 o 
  -5   2   8      179.88      154.80      2.36 o 
  -4   2   8       10.76        9.55      0.44 o 
  -3   2   8      599.08      596.16      5.41 o 
  -2   2   8       83.02       96.51      1.17 o 
  -1   2   8       30.04       38.30      0.70 o 
   0   2   8        6.08        5.98      0.34 o 
   1   2   8        6.20        4.86      0.37 o 
   2   2   8       31.04       18.00      0.58 o 
   3   2   8      139.16      143.07      1.87 o 
   4   2   8      130.32      103.96      1.79 o 
   5   2   8      701.59      647.40      7.59 o 
   6   2   8      192.53      226.05      4.37 o 
   7   2   8      180.92      173.46      4.28 o 
   8   2   8       45.81       46.99      2.08 o 
   9   2   8        6.08        4.82      1.00 o 
  10   2   8       70.30       68.46      2.73 o 
  11   2   8      122.23      122.17      5.58 o 
 -14   3   8        9.34        9.88      1.02 o 
 -13   3   8        9.84        9.84      1.09 o 
 -12   3   8        3.76        2.53      0.64 o 
 -11   3   8      128.39      126.83      2.80 o 
 -10   3   8       58.05       57.22      1.64 o 
  -9   3   8       22.21       16.66      0.85 o 
  -8   3   8       45.55       47.16      1.33 o 
  -7   3   8      367.29      351.87      5.06 o 
  -6   3   8     1268.19     1278.01     15.93 o 
  -5   3   8      218.93      212.61      3.02 o 
  -4   3   8      169.62      167.42      2.20 o 
  -3   3   8       80.27       72.51      1.25 o 
  -2   3   8      392.11      364.30      3.82 o 
  -1   3   8      117.53      133.77      1.73 o 
   0   3   8      290.91      266.09      3.27 o 
   1   3   8       90.65       61.50      1.13 o 
   2   3   8        0.04        1.06      0.83 o 
   3   3   8      212.62      232.24      2.80 o 
   4   3   8       76.74       87.90      1.68 o 
   5   3   8      702.22      631.05      7.54 o 
   6   3   8        0.17        0.59      0.50 o 
   7   3   8      158.67      159.60      4.20 o 
   8   3   8      376.36      380.95      8.03 o 
   9   3   8       78.83       72.62      2.85 o 
  10   3   8       26.33       29.83      1.98 o 
  11   3   8        0.60        1.14      0.99 o 
 -14   4   8        6.84        5.72      0.78 o 
 -13   4   8       31.33       32.64      1.45 o 
 -12   4   8        4.75        6.34      0.82 o 
 -11   4   8       32.53       34.14      1.46 o 
 -10   4   8       52.52       52.83      1.52 o 
  -9   4   8       47.74       46.89      1.93 o 
  -8   4   8     1391.39     1278.05     16.17 o 
  -7   4   8        3.72        0.76      0.54 o 
  -6   4   8      609.16      571.65      8.06 o 
  -5   4   8      346.72      317.62      4.81 o 
  -4   4   8      721.00      724.54     10.14 o 
  -3   4   8     1224.65     1098.92     11.70 o 
  -2   4   8      927.73      916.53      8.90 o 
  -1   4   8       19.60       23.97      0.69 o 
   0   4   8      219.53      238.76      4.48 o 
   1   4   8     1560.49     1487.18     14.66 o 
   2   4   8       13.21       11.77      0.57 o 
   3   4   8      132.45      115.84      1.72 o 
   4   4   8       32.32       27.12      0.99 o 
   5   4   8       37.79       42.41      1.39 o 
   6   4   8        0.30        0.49      0.60 o 
   7   4   8        0.12        0.03      0.76 o 
   8   4   8       55.15       54.49      2.50 o 
   9   4   8        0.32       -0.06      1.36 o 
  10   4   8       17.89       27.31      2.01 o 
 -14   5   8        1.47        2.90      0.89 o 
 -13   5   8       15.83       16.44      1.06 o 
 -12   5   8      111.82      118.29      3.76 o 
 -11   5   8        1.85        2.18      0.57 o 
 -10   5   8      107.02      117.23      2.76 o 
  -9   5   8       21.70       22.03      2.05 o 
  -8   5   8       62.43       49.72      2.55 o 
  -7   5   8      398.88      392.51      7.00 o 
  -6   5   8     1174.64     1094.93     24.81 o 
  -5   5   8       92.50       89.17      3.26 o 
  -4   5   8       45.11       49.59      1.24 o 
  -3   5   8       83.39       88.56      2.11 o 
  -2   5   8       92.54       81.11      1.33 o 
  -1   5   8       10.74       14.89      0.61 o 
   0   5   8     1832.97     1633.68     17.74 o 
   1   5   8        0.44        0.45      0.48 o 
   2   5   8       54.29       50.59      1.12 o 
   3   5   8       65.64       60.36      1.18 o 
   4   5   8       44.09       50.41      1.53 o 
   5   5   8       16.22       10.19      1.20 o 
   6   5   8       58.37       54.45      3.20 o 
   7   5   8       50.57       46.73      1.85 o 
   8   5   8      220.94      234.75      6.01 o 
   9   5   8       60.49       62.66      2.94 o 
 -14   6   8       21.78       23.18      1.70 o 
 -13   6   8        4.80        4.97      0.71 o 
 -12   6   8       12.45       13.08      0.93 o 
 -11   6   8        4.46        4.08      0.65 o 
 -10   6   8      231.96      225.55      4.56 o 
  -9   6   8       35.93       32.89      1.66 o 
  -8   6   8        0.07        0.51      0.47 o 
  -7   6   8       53.13       56.58      2.43 o 
  -6   6   8      286.31      287.26      5.93 o 
  -5   6   8      848.41      814.51     13.25 o 
  -4   6   8      474.42      486.62      6.11 o 
  -3   6   8       24.37       30.73      1.11 o 
  -2   6   8      167.11      164.97      2.70 o 
  -1   6   8       45.19       38.12      1.05 o 
   0   6   8        4.53        5.62      0.60 o 
   1   6   8      389.57      376.38      5.42 o 
   2   6   8        0.00        0.97      0.39 o 
   3   6   8       30.97       29.70      1.81 o 
   4   6   8       27.08       29.99      1.40 o 
   5   6   8      207.69      203.33      4.84 o 
   6   6   8        0.58       -0.20      0.65 o 
   7   6   8       67.66       71.02      2.14 o 
   8   6   8       57.64       60.41      2.11 o 
   9   6   8        4.53        2.78      1.25 o 
 -14   7   8        5.85        4.46      1.01 o 
 -13   7   8       38.58       46.02      1.66 o 
 -12   7   8      197.67      202.34      4.25 o 
 -11   7   8       15.22       17.06      1.06 o 
 -10   7   8        6.90       10.06      1.18 o 
  -9   7   8       82.03       94.41      2.70 o 
  -8   7   8      319.84      331.13      8.88 o 
  -7   7   8        1.09        3.50      1.07 o 
  -6   7   8      112.46      100.80      2.81 o 
  -5   7   8      325.87      298.04      5.87 o 
  -4   7   8      130.72      147.99      2.43 o 
  -3   7   8     1154.88     1021.32     13.75 o 
  -2   7   8        6.27       11.53      0.54 o 
  -1   7   8       58.10       57.91      1.58 o 
   0   7   8       74.01       73.75      1.75 o 
   1   7   8        4.70        4.01      0.60 o 
   2   7   8        9.35        7.91      0.79 o 
   3   7   8       91.87       88.64      3.82 o 
   4   7   8        0.00       -0.20      0.99 o 
   5   7   8        4.59        2.27      1.30 o 
   6   7   8        9.11        9.13      1.75 o 
   7   7   8        0.18        1.18      1.41 o 
   8   7   8      125.77      133.28      5.88 o 
 -14   8   8        6.57        6.97      1.13 o 
 -13   8   8       82.80       80.56      2.30 o 
 -12   8   8        0.06        1.00      0.57 o 
 -11   8   8       55.44       60.29      2.83 o 
 -10   8   8        5.04        5.29      1.04 o 
  -9   8   8        1.44        0.47      0.67 o 
  -8   8   8       48.33       50.14      2.44 o 
  -7   8   8      203.45      188.64      4.43 o 
  -6   8   8      203.67      193.50      4.43 o 
  -5   8   8      529.32      498.96      9.02 o 
  -4   8   8      371.95      298.30      4.26 o 
  -3   8   8        3.14        3.68      0.53 o 
  -2   8   8      233.00      203.92      3.27 o 
  -1   8   8      520.94      502.72      6.99 o 
   0   8   8        6.08        5.21      0.67 o 
   1   8   8       55.60       61.39      3.28 o 
   2   8   8       19.34       17.13      1.74 o 
   3   8   8        9.12       10.85      1.60 o 
   4   8   8       95.53      102.30      4.51 o 
   5   8   8       31.97       38.93      3.00 o 
   6   8   8       87.33       89.70      4.56 o 
   7   8   8       22.19       17.18      2.44 o 
 -14   9   8       58.26       65.76      2.09 o 
 -13   9   8       56.56       58.08      2.01 o 
 -12   9   8       44.93       49.56      2.76 o 
 -11   9   8        1.24        0.94      0.84 o 
 -10   9   8      161.51      169.36      5.83 o 
  -9   9   8      197.74      199.87      6.62 o 
  -8   9   8      157.20      159.74      5.71 o 
  -7   9   8       63.19       56.47      2.51 o 
  -6   9   8        7.27        7.43      1.11 o 
  -5   9   8       23.78       16.41      2.43 o 
  -4   9   8       25.95       26.61      1.47 o 
  -3   9   8        0.61        0.30      0.53 o 
  -2   9   8      152.89      145.85      3.75 o 
  -1   9   8        2.87        2.40      0.61 o 
   0   9   8       13.25       11.86      0.98 o 
   1   9   8        7.65        8.24      0.89 o 
   2   9   8        6.30        5.01      0.76 o 
   3   9   8      107.58      110.96      4.65 o 
   4   9   8        4.94        5.85      1.65 o 
   5   9   8       38.15       40.44      3.13 o 
   6   9   8       98.22      110.32      5.24 o 
 -14  10   8        7.83        7.58      2.42 o 
 -13  10   8        0.02        1.67      0.98 o 
 -12  10   8       29.62       32.24      2.41 o 
 -11  10   8        5.42        2.85      1.16 o 
 -10  10   8        0.46        0.61      0.89 o 
  -9  10   8      133.23      141.26      5.47 o 
  -8  10   8       14.07       15.68      1.87 o 
  -7  10   8       96.71       94.30      4.43 o 
  -6  10   8        7.56        7.41      1.52 o 
  -5  10   8        0.82        0.86      0.64 o 
  -4  10   8       29.51       30.27      1.68 o 
  -3  10   8       34.36       34.15      1.77 o 
  -2  10   8      132.16      139.97      5.56 o 
  -1  10   8      125.31      130.51      3.63 o 
   0  10   8       52.41       52.86      1.97 o 
   1  10   8        2.46        2.32      1.10 o 
   2  10   8        4.17        2.98      1.26 o 
   3  10   8       59.68       58.27      3.44 o 
   4  10   8       80.23       80.42      4.18 o 
   5  10   8        6.16        5.90      1.79 o 
 -13  11   8        0.28        0.93      1.03 o 
 -12  11   8        4.47        2.43      1.15 o 
 -11  11   8       12.30       12.43      1.80 o 
 -10  11   8       28.46       23.75      2.31 o 
  -9  11   8        8.06        7.16      1.58 o 
  -8  11   8        6.47        5.53      1.50 o 
  -7  11   8       57.41       65.36      3.82 o 
  -6  11   8        0.42        0.94      1.04 o 
  -5  11   8       77.11       76.54      2.65 o 
  -4  11   8      160.31      160.39      5.69 o 
  -3  11   8       11.61        9.74      1.47 o 
  -2  11   8        2.53        2.08      0.87 o 
  -1  11   8       33.44       33.03      2.48 o 
   0  11   8       13.90       11.68      0.94 o 
   1  11   8       37.05       43.40      2.27 o 
   2  11   8        3.91        5.29      1.41 o 
   3  11   8       13.40        7.02      1.67 o 
 -13  12   8       11.29        8.66      1.67 o 
 -12  12   8      206.37      228.23      7.98 o 
 -11  12   8       40.32       39.62      3.07 o 
 -10  12   8        4.80        4.31      1.50 o 
  -9  12   8       88.94       93.93      4.78 o 
  -8  12   8       21.14       20.80      2.43 o 
  -7  12   8       35.54       33.08      2.95 o 
  -6  12   8        2.33        2.66      1.40 o 
  -5  12   8        0.01        0.36      0.66 o 
  -4  12   8      105.71      102.32      4.16 o 
  -3  12   8        1.58        0.45      1.08 o 
  -2  12   8        0.69        0.19      1.01 o 
  -1  12   8       74.19       81.43      2.92 o 
   0  12   8       51.51       54.74      2.36 o 
   1  12   8        9.98       11.10      1.37 o 
   2  12   8       58.73       66.12      5.22 o 
 -12  13   8        6.93        7.63      1.80 o 
 -11  13   8      103.08      111.41      5.37 o 
 -10  13   8       47.62       50.85      3.66 o 
  -9  13   8       54.66       57.93      3.96 o 
  -8  13   8       45.99       44.35      3.54 o 
  -7  13   8        0.00       -0.35      0.82 o 
  -6  13   8       30.94       29.72      1.64 o 
  -5  13   8      101.32      104.95      2.95 o 
  -4  13   8      194.30      192.10      6.37 o 
  -3  13   8       97.62      103.11      4.28 o 
  -2  13   8        6.16        7.51      1.48 o 
  -1  13   8        0.81        1.40      1.15 o 
   0  13   8       18.73       16.82      1.53 o 
 -11  14   8       11.86        7.58      1.91 o 
 -10  14   8        5.30        4.01      2.61 o 
  -9  14   8        6.52        6.10      1.35 o 
  -8  14   8       18.12       18.99      2.94 o 
  -7  14   8        0.01        0.34      1.00 o 
  -6  14   8      134.12      139.64      4.23 o 
  -5  14   8       57.31       53.43      3.27 o 
  -4  14   8        5.68        5.05      1.47 o 
  -3  14   8       41.12       39.89      2.76 o 
  -2  14   8       34.28       35.54      2.56 o 
  -8  15   8       23.16       18.58      2.90 o 
  -7  15   8        3.96        3.85      1.23 o 
  -6  15   8      120.06      125.76      5.12 o 
  -5  15   8       61.82       67.80      3.67 o 
   4 -15   9       29.67       31.52      2.14 o 
   5 -15   9       50.08       52.05      2.63 o 
   6 -15   9        1.47        0.40      1.04 o 
   7 -15   9       19.50       17.39      1.79 o 
   8 -15   9       54.46       56.71      2.26 o 
   1 -14   9        2.53        2.58      1.09 o 
   2 -14   9       47.27       46.90      2.39 o 
   3 -14   9       30.15       31.07      2.64 o 
   4 -14   9        3.06        3.64      1.10 o 
   5 -14   9        1.40        0.68      0.95 o 
   6 -14   9        2.11        2.88      1.08 o 
   7 -14   9        1.78        1.39      1.12 o 
   8 -14   9       19.59       14.61      3.20 o 
   9 -14   9       21.44       16.83      1.82 o 
  10 -14   9        1.59        1.61      1.04 o 
  -1 -13   9        7.97        6.80      1.29 o 
   0 -13   9        0.94        1.45      1.92 o 
   1 -13   9        7.43        6.66      1.44 o 
   2 -13   9        1.63        0.58      0.90 o 
   3 -13   9       76.17       75.84      4.44 o 
   4 -13   9       22.24       22.62      1.72 o 
   5 -13   9       30.57       28.23      1.94 o 
   6 -13   9       71.80       71.14      3.26 o 
   7 -13   9       25.85       23.24      1.49 o 
   8 -13   9       17.50       13.33      1.61 o 
   9 -13   9       18.60       23.35      1.88 o 
  10 -13   9        0.10       -0.27      0.89 o 
  11 -13   9       31.31       34.08      3.86 o 
  -3 -12   9        0.16        0.42      1.07 o 
  -2 -12   9       23.30       24.36      2.54 o 
  -1 -12   9        5.23        3.04      1.14 o 
   0 -12   9       61.44       66.24      2.00 o 
   1 -12   9       25.44       26.44      2.93 o 
   2 -12   9        0.79        0.85      1.20 o 
   3 -12   9       16.79       15.91      1.42 o 
   4 -12   9       54.25       57.29      2.47 o 
   5 -12   9      150.34      154.28      3.16 o 
   6 -12   9      224.07      222.08      3.98 o 
   7 -12   9       52.00       50.74      2.54 o 
   8 -12   9        1.92        1.26      1.39 o 
   9 -12   9       98.14      106.50      3.63 o 
  10 -12   9       94.85       84.62      5.42 o 
  11 -12   9        0.61        1.00      0.92 o 
  12 -12   9       12.34       11.60      2.37 o 
  -4 -11   9       36.06       36.80      4.98 o 
  -3 -11   9        6.48        4.51      1.63 o 
  -2 -11   9       45.77       48.32      2.55 o 
  -1 -11   9        9.77        8.36      1.41 o 
   0 -11   9        0.23       -0.57      0.58 o 
   1 -11   9       59.98       60.87      1.81 o 
   2 -11   9      118.46      125.06      3.59 o 
   3 -11   9        1.04        0.86      0.73 o 
   4 -11   9      128.56      128.17      3.71 o 
   5 -11   9        0.43        1.15      0.63 o 
   6 -11   9       33.87       34.06      1.43 o 
   7 -11   9      202.99      194.27      5.07 o 
   8 -11   9        2.53        3.09      0.95 o 
   9 -11   9      269.92      247.84      7.56 o 
  10 -11   9       59.71       54.38      2.45 o 
  11 -11   9       47.33       50.14      2.35 o 
  12 -11   9       89.47       95.97      3.25 o 
  13 -11   9       19.18       20.72      1.89 o 
  -6 -10   9        0.36       -0.61      1.30 o 
  -5 -10   9        1.97        3.35      1.52 o 
  -4 -10   9        4.68        6.50      1.12 o 
  -3 -10   9        2.75        3.75      1.13 o 
  -2 -10   9       39.17       36.26      1.84 o 
  -1 -10   9      295.41      305.01      4.01 o 
   0 -10   9       33.72       37.32      1.73 o 
   1 -10   9        0.08       -1.04      0.66 o 
   2 -10   9        0.60        0.40      0.54 o 
   3 -10   9       79.47       78.39      2.67 o 
   4 -10   9      199.10      197.38      4.53 o 
   5 -10   9       49.38       48.30      1.53 o 
   6 -10   9      137.23      130.91      2.88 o 
   7 -10   9        0.86       -0.81      0.79 o 
   8 -10   9       24.94       21.51      1.58 o 
   9 -10   9       24.19       21.73      1.57 o 
  10 -10   9       15.63       15.89      1.45 o 
  11 -10   9       47.94       46.49      2.27 o 
  12 -10   9        2.32        1.26      0.82 o 
  13 -10   9       16.15       16.30      1.44 o 
  -7  -9   9       22.62       23.41      2.70 o 
  -6  -9   9       63.94       66.67      3.99 o 
  -5  -9   9        1.56        1.30      1.06 o 
  -4  -9   9        9.41       12.61      1.27 o 
  -3  -9   9       74.87       76.75      2.52 o 
  -2  -9   9       18.28       20.42      1.36 o 
  -1  -9   9      112.13      109.27      1.90 o 
   0  -9   9      512.64      530.18      7.15 o 
   1  -9   9       77.89       78.89      1.80 o 
   2  -9   9       18.97       16.44      0.84 o 
   3  -9   9        5.26        7.27      0.70 o 
   4  -9   9       14.37       16.46      0.87 o 
   5  -9   9        1.30        0.91      0.37 o 
   6  -9   9      121.70      118.99      3.48 o 
   7  -9   9       52.05       49.76      3.57 o 
   8  -9   9       35.97       36.43      1.89 o 
   9  -9   9        3.00        2.63      1.80 o 
  10  -9   9       79.94       79.99      2.79 o 
  11  -9   9      201.22      210.44      5.22 o 
  12  -9   9        4.43        5.04      1.58 o 
  13  -9   9        9.98        8.92      1.19 o 
  -8  -8   9       14.02       16.31      3.34 o 
  -7  -8   9        0.26       -0.78      0.77 o 
  -6  -8   9        5.59        5.08      0.91 o 
  -5  -8   9       40.07       43.15      1.94 o 
  -4  -8   9       15.09       16.49      1.31 o 
  -3  -8   9        0.50        0.94      0.74 o 
  -2  -8   9      218.83      225.88      6.14 o 
  -1  -8   9      676.24      690.57      7.33 o 
   0  -8   9       54.73       53.08      1.27 o 
   1  -8   9      136.83      142.50      2.36 o 
   2  -8   9       88.58       83.88      1.63 o 
   3  -8   9       49.23       54.59      1.23 o 
   4  -8   9      182.51      173.60      2.51 o 
   5  -8   9       95.95       87.53      2.33 o 
   6  -8   9        0.75       -0.07      0.60 o 
   7  -8   9      474.45      454.21      8.86 o 
   8  -8   9      267.52      270.52      5.91 o 
   9  -8   9      145.64      154.36      3.99 o 
  10  -8   9      216.03      228.64      5.24 o 
  11  -8   9       22.61       28.00      5.23 o 
  12  -8   9        0.78        1.10      0.74 o 
  13  -8   9        4.27        3.71      1.08 o 
  -9  -7   9        0.40       -0.17      1.86 o 
  -8  -7   9        9.60       11.48      1.63 o 
  -7  -7   9        0.96        2.29      0.98 o 
  -6  -7   9       37.11       37.69      1.61 o 
  -5  -7   9       30.52       30.52      1.43 o 
  -4  -7   9      274.87      283.92      4.22 o 
  -3  -7   9       57.70       53.92      2.20 o 
  -2  -7   9      147.21      147.34      2.39 o 
  -1  -7   9      413.45      408.28      4.33 o 
   0  -7   9      778.16      770.71      8.31 o 
   1  -7   9       54.66       51.15      1.44 o 
   2  -7   9       70.45       70.68      1.13 o 
   3  -7   9        5.70        5.23      0.43 o 
   4  -7   9       44.39       51.18      1.21 o 
   5  -7   9       12.61       10.72      0.87 o 
   6  -7   9      312.50      291.68      5.28 o 
   7  -7   9        0.52        1.98      0.75 o 
   8  -7   9        1.88        4.65      1.16 o 
   9  -7   9       54.63       51.17      3.13 o 
  10  -7   9        8.98        7.63      3.12 o 
  11  -7   9        0.14       -1.02      0.60 o 
  12  -7   9       15.98       12.25      1.17 o 
  13  -7   9        1.75        1.14      0.77 o 
  -9  -6   9        0.12        2.41      1.84 o 
  -8  -6   9       30.16       32.07      1.91 o 
  -7  -6   9       53.28       55.72      2.28 o 
  -6  -6   9       36.05       35.02      1.51 o 
  -5  -6   9       11.80        9.12      0.88 o 
  -4  -6   9      253.27      252.72      3.78 o 
  -3  -6   9      131.00      141.22      2.25 o 
  -2  -6   9      193.73      186.64      2.24 o 
  -1  -6   9       32.79       34.88      0.97 o 
   0  -6   9      187.98      171.90      2.39 o 
   1  -6   9      300.79      299.67      3.18 o 
   2  -6   9      463.74      464.37      4.38 o 
   3  -6   9        0.13       -0.18      0.23 o 
   4  -6   9       26.09       16.94      0.70 o 
   5  -6   9      750.40      704.23      9.13 o 
   6  -6   9        0.02        0.29      0.69 o 
   7  -6   9     1693.05     1700.13     24.39 o 
   8  -6   9        9.10        6.52      2.20 o 
   9  -6   9       66.00       65.87      2.25 o 
  10  -6   9        1.17        0.33      0.96 o 
  11  -6   9      184.75      189.27      6.95 o 
  12  -6   9        9.31        9.72      1.10 o 
  13  -6   9        2.09        1.21      0.77 o 
 -10  -5   9       83.50       84.36      3.44 o 
  -9  -5   9       83.22       90.95      4.18 o 
  -8  -5   9        4.07        4.21      1.72 o 
  -7  -5   9       26.97       25.60      1.56 o 
  -6  -5   9      225.18      239.11      4.90 o 
  -5  -5   9       12.18       10.27      1.26 o 
  -4  -5   9       37.89       40.76      1.09 o 
  -3  -5   9        6.44        9.43      0.57 o 
  -2  -5   9      106.88      102.25      1.43 o 
  -1  -5   9        3.92        3.03      0.33 o 
   0  -5   9      154.19      159.33      2.09 o 
   1  -5   9      187.26      192.56      2.05 o 
   2  -5   9       34.50       30.82      0.70 o 
   3  -5   9       35.96       45.13      0.80 o 
   4  -5   9       12.39       13.62      0.61 o 
   5  -5   9       24.09       18.33      0.67 o 
   6  -5   9        0.54        1.05      0.52 o 
   7  -5   9      147.74      138.71      3.03 o 
   8  -5   9       16.80       14.10      1.20 o 
   9  -5   9        5.60        6.10      1.04 o 
  10  -5   9       41.48       37.72      1.76 o 
  11  -5   9       35.99       40.31      1.82 o 
  12  -5   9      106.96      102.63      3.09 o 
  13  -5   9       25.56       25.23      1.63 o 
 -11  -4   9        1.42        1.03      0.96 o 
 -10  -4   9        0.11        1.09      0.92 o 
  -9  -4   9       46.21       44.85      2.32 o 
  -8  -4   9        9.73       10.05      1.11 o 
  -7  -4   9      128.43      137.30      3.40 o 
  -6  -4   9       45.95       52.78      1.94 o 
  -5  -4   9       85.13       82.19      1.93 o 
  -4  -4   9        4.33        3.23      0.44 o 
  -3  -4   9       62.86       59.36      1.24 o 
  -2  -4   9        0.20        1.19      0.26 o 
  -1  -4   9       28.06       33.59      0.66 o 
   0  -4   9       35.47       35.61      0.62 o 
   1  -4   9      313.96      314.82      2.98 o 
   2  -4   9      413.65      485.71      5.09 o 
   3  -4   9      141.81      157.67      1.77 o 
   4  -4   9      391.10      433.71      8.51 o 
   5  -4   9      810.89      836.10      9.44 o 
   6  -4   9       26.66       28.26      1.24 o 
   7  -4   9      175.77      171.00      3.47 o 
   8  -4   9      135.95      135.23      3.40 o 
   9  -4   9        8.19        7.05      1.91 o 
  10  -4   9      182.42      186.12      4.39 o 
  11  -4   9       30.45       26.23      1.85 o 
  12  -4   9        4.78        4.39      0.88 o 
  13  -4   9      126.98      127.21      5.93 o 
 -11  -3   9        2.30        1.34      0.91 o 
 -10  -3   9       24.86       24.44      1.64 o 
  -9  -3   9        4.57        3.23      0.85 o 
  -8  -3   9      153.56      148.76      3.54 o 
  -7  -3   9      253.56      247.81      4.85 o 
  -6  -3   9      191.81      184.50      3.83 o 
  -5  -3   9        8.41        6.99      0.77 o 
  -4  -3   9     1191.13     1180.40     14.39 o 
  -3  -3   9     1211.42     1186.06     11.30 o 
  -2  -3   9      224.64      241.06      2.52 o 
  -1  -3   9      285.58      289.01      2.43 o 
   0  -3   9      139.03      131.41      1.44 o 
   1  -3   9      237.59      253.24      2.33 o 
   2  -3   9      579.33      597.96      6.16 o 
   3  -3   9      661.25      653.98      7.36 o 
   4  -3   9      636.84      683.69      7.29 o 
   5  -3   9      296.55      275.60      3.53 o 
   6  -3   9      167.43      156.91      3.19 o 
   7  -3   9        8.09        8.68      1.01 o 
   8  -3   9       92.89       98.17      2.77 o 
   9  -3   9       60.70       51.20      1.98 o 
  10  -3   9      103.82      105.56      3.06 o 
  11  -3   9        0.79        0.97      0.71 o 
  12  -3   9       15.85       15.17      1.27 o 
  13  -3   9       19.52       22.43      1.56 o 
 -12  -2   9        0.04        0.91      0.84 o 
 -11  -2   9        6.65        5.25      0.97 o 
 -10  -2   9       25.23       23.74      2.49 o 
  -9  -2   9      308.64      311.33      5.82 o 
  -8  -2   9       82.53       89.52      3.10 o 
  -7  -2   9       26.80       25.15      1.77 o 
  -6  -2   9       17.76       14.59      0.98 o 
  -5  -2   9        6.11        4.81      0.66 o 
  -4  -2   9        2.20        2.71      0.46 o 
  -3  -2   9       83.93      105.06      1.64 o 
  -2  -2   9        0.00        0.70      0.17 o 
  -1  -2   9       22.47       25.66      0.58 o 
   0  -2   9        0.04       -0.29      0.20 o 
   1  -2   9      824.67      876.63      7.77 o 
   2  -2   9      326.96      301.06      2.86 o 
   3  -2   9       13.18       15.51      0.45 o 
   4  -2   9       51.88       48.44      0.89 o 
   5  -2   9      544.77      539.68      7.90 o 
   6  -2   9      257.12      234.77      4.28 o 
   7  -2   9       58.78       57.89      1.92 o 
   8  -2   9       28.36       24.97      1.39 o 
   9  -2   9       38.68       39.45      1.78 o 
  10  -2   9      183.17      183.85      4.47 o 
  11  -2   9        0.36       -0.76      0.72 o 
  12  -2   9        9.18        9.10      2.38 o 
  13  -2   9       24.57       25.11      1.70 o 
 -12  -1   9       41.60       37.14      2.04 o 
 -11  -1   9        9.58       11.51      1.12 o 
 -10  -1   9        2.33        1.67      0.71 o 
  -9  -1   9        1.10       -0.15      0.55 o 
  -8  -1   9       29.09       31.63      1.41 o 
  -7  -1   9       68.03       69.18      1.99 o 
  -6  -1   9       50.03       42.75      2.52 o 
  -5  -1   9      157.67      148.58      3.03 o 
  -4  -1   9      140.10      132.64      2.26 o 
  -3  -1   9       20.59       23.58      0.58 o 
  -2  -1   9      234.07      257.76      2.20 o 
  -1  -1   9        6.03       14.62      0.42 o 
   0  -1   9       11.76       12.13      0.42 o 
   1  -1   9       63.41       75.62      1.04 o 
   2  -1   9      803.43      806.14      6.93 o 
   3  -1   9      787.04      772.78      6.77 o 
   4  -1   9      571.06      574.32      6.23 o 
   5  -1   9       11.51        7.92      0.47 o 
   6  -1   9       36.08       42.21      1.49 o 
   7  -1   9       79.85       75.89      2.11 o 
   8  -1   9        0.02        0.46      0.60 o 
   9  -1   9       43.55       50.28      2.08 o 
  10  -1   9       26.06       30.73      1.87 o 
  11  -1   9       16.95       17.85      1.44 o 
  12  -1   9        0.56        0.02      0.76 o 
 -13   0   9        0.11        1.01      0.84 o 
 -12   0   9        4.48        4.50      0.90 o 
 -11   0   9       17.74       15.76      2.07 o 
 -10   0   9      130.74      125.45      3.02 o 
  -9   0   9      109.92      105.69      3.10 o 
  -8   0   9       14.11       13.19      0.94 o 
  -7   0   9       17.25       17.64      1.22 o 
  -6   0   9      309.20      297.60      5.03 o 
  -5   0   9       33.32       39.80      1.22 o 
  -4   0   9        3.57        4.69      0.42 o 
  -3   0   9      130.47      140.83      1.58 o 
  -2   0   9      585.16      643.79      5.45 o 
  -1   0   9      161.56      185.15      1.89 o 
   0   0   9       43.16       46.49      0.79 o 
   1   0   9       19.84       24.15      0.56 o 
   2   0   9      812.71      846.18      7.79 o 
   3   0   9     1441.57     1386.94     11.78 o 
   4   0   9      647.97      660.94      8.87 o 
   5   0   9      698.57      603.32      7.06 o 
   6   0   9      168.90      140.66      3.06 o 
   7   0   9       22.60       20.06      1.30 o 
   8   0   9       76.92       69.38      2.40 o 
   9   0   9       73.67       75.31      2.64 o 
  10   0   9      195.65      195.62      4.87 o 
  11   0   9       37.56       37.90      2.05 o 
  12   0   9       15.12       14.55      1.47 o 
 -13   1   9       11.72       10.68      1.26 o 
 -12   1   9       75.70       75.63      2.34 o 
 -11   1   9        3.28        3.96      0.75 o 
 -10   1   9       15.42       11.68      1.18 o 
  -9   1   9        2.80        1.86      0.59 o 
  -8   1   9       53.58       56.52      1.72 o 
  -7   1   9      287.93      264.70      4.21 o 
  -6   1   9       34.70       35.62      1.16 o 
  -5   1   9      300.27      277.09      4.21 o 
  -4   1   9        6.52        8.71      0.52 o 
  -3   1   9       50.52       47.68      0.83 o 
  -2   1   9       36.56       47.24      0.75 o 
  -1   1   9        1.20        1.80      0.23 o 
   0   1   9      173.43      164.54      1.95 o 
   1   1   9      789.28      798.17      7.04 o 
   2   1   9     1884.99     1962.39     18.05 o 
   3   1   9      104.43      126.07      1.74 o 
   4   1   9      719.16      656.77      8.86 o 
   5   1   9      284.50      350.15      4.47 o 
   6   1   9      226.76      226.48      4.36 o 
   7   1   9      230.30      235.25      5.30 o 
   8   1   9      180.11      185.21      6.37 o 
   9   1   9       53.90       60.27      2.44 o 
  10   1   9       42.34       38.99      4.63 o 
  11   1   9        9.70        6.76      1.23 o 
 -13   2   9       26.81       25.64      2.36 o 
 -12   2   9      226.64      229.82      5.00 o 
 -11   2   9      101.28      101.30      2.96 o 
 -10   2   9        2.51        3.13      0.63 o 
  -9   2   9      109.86      105.26      3.33 o 
  -8   2   9      372.49      329.35      5.00 o 
  -7   2   9      545.29      579.68      7.92 o 
  -6   2   9      257.91      218.53      3.52 o 
  -5   2   9      299.24      239.61      3.38 o 
  -4   2   9      112.96      112.00      1.91 o 
  -3   2   9        3.57        2.70      0.28 o 
  -2   2   9       10.96       13.53      0.42 o 
  -1   2   9      483.50      444.20      4.29 o 
   0   2   9       62.66       65.58      1.02 o 
   1   2   9       17.74       18.58      0.52 o 
   2   2   9       11.40       16.16      0.58 o 
   3   2   9      263.06      281.80      3.27 o 
   4   2   9      175.23      146.56      2.32 o 
   5   2   9      101.94      123.75      2.10 o 
   6   2   9      243.80      226.11      4.03 o 
   7   2   9        2.47        2.79      0.82 o 
   8   2   9       21.10       17.73      1.46 o 
   9   2   9       10.07        9.75      1.23 o 
  10   2   9       10.39        7.72      1.23 o 
  11   2   9       10.26       10.34      1.41 o 
 -14   3   9      123.64      126.01      3.38 o 
 -13   3   9       33.51       36.84      1.72 o 
 -12   3   9        5.93        4.98      0.78 o 
 -11   3   9       55.19       54.18      1.80 o 
 -10   3   9       43.14       45.16      1.51 o 
  -9   3   9      246.09      243.61      3.98 o 
  -8   3   9        9.97       10.88      0.71 o 
  -7   3   9        0.08       -0.06      0.42 o 
  -6   3   9      911.40      851.19     13.98 o 
  -5   3   9       91.36      102.45      1.84 o 
  -4   3   9      171.91      158.69      2.17 o 
  -3   3   9        9.84        4.29      0.38 o 
  -2   3   9        1.03        3.21      0.41 o 
  -1   3   9      203.90      205.28      2.41 o 
   0   3   9      964.32      976.37      9.34 o 
   1   3   9      779.11      784.41      7.62 o 
   2   3   9      248.68      233.76      2.86 o 
   3   3   9      296.25      261.91      3.13 o 
   4   3   9      198.46      174.76      2.71 o 
   5   3   9      262.19      263.47      4.68 o 
   6   3   9       49.12       47.75      1.63 o 
   7   3   9       43.34       42.09      2.07 o 
   8   3   9        3.50        3.09      0.95 o 
   9   3   9       78.48       75.16      2.98 o 
  10   3   9        4.86        5.26      1.18 o 
 -14   4   9       22.74       20.77      1.31 o 
 -13   4   9       33.62       33.05      1.58 o 
 -12   4   9        3.42        2.53      0.70 o 
 -11   4   9       35.31       34.32      1.57 o 
 -10   4   9       34.04       34.46      1.54 o 
  -9   4   9       12.37       16.70      0.88 o 
  -8   4   9       73.08       61.20      1.54 o 
  -7   4   9      720.50      648.64      7.99 o 
  -6   4   9      443.45      445.37      6.01 o 
  -5   4   9      199.42      205.41      3.50 o 
  -4   4   9       49.40       47.38      1.22 o 
  -3   4   9      743.04      713.37      8.62 o 
  -2   4   9      121.16      124.08      1.78 o 
  -1   4   9      537.79      495.31      5.51 o 
   0   4   9     1431.24     1328.10     13.62 o 
   1   4   9      407.21      378.83      5.31 o 
   2   4   9      426.52      396.97      4.49 o 
   3   4   9      101.55       93.11      1.89 o 
   4   4   9       26.19       18.24      0.94 o 
   5   4   9        0.13       -0.69      0.53 o 
   6   4   9      302.61      309.71      5.40 o 
   7   4   9       34.38       31.82      1.52 o 
   8   4   9      252.28      264.48      6.43 o 
   9   4   9        3.69        5.93      1.26 o 
  10   4   9        3.61        3.20      1.13 o 
 -14   5   9       35.71       36.26      2.70 o 
 -13   5   9        0.19       -0.11      0.62 o 
 -12   5   9       12.47       14.24      1.06 o 
 -11   5   9      723.72      744.89     12.96 o 
 -10   5   9       12.59       14.61      2.21 o 
  -9   5   9       36.25       37.97      1.38 o 
  -8   5   9       54.10       41.19      1.43 o 
  -7   5   9       67.89       74.48      3.49 o 
  -6   5   9       28.49       35.72      1.52 o 
  -5   5   9       41.35       46.57      1.70 o 
  -4   5   9      157.43      176.77      2.66 o 
  -3   5   9      252.22      222.03      3.30 o 
  -2   5   9       72.90       76.18      1.32 o 
  -1   5   9        3.57        4.64      0.56 o 
   0   5   9      914.72      914.27     11.69 o 
   1   5   9      147.38      140.23      2.52 o 
   2   5   9        1.25        0.97      0.44 o 
   3   5   9       73.13       79.54      1.66 o 
   4   5   9       94.05      100.54      2.55 o 
   5   5   9        4.74        5.19      1.26 o 
   6   5   9       32.53       33.09      1.58 o 
   7   5   9       76.51       75.74      2.38 o 
   8   5   9       44.08       47.80      2.03 o 
   9   5   9       76.80       82.88      3.45 o 
 -14   6   9       18.37       16.91      1.15 o 
 -13   6   9       48.09       47.79      1.80 o 
 -12   6   9       33.09       36.25      1.58 o 
 -11   6   9       42.76       47.40      1.75 o 
 -10   6   9      125.40      122.89      3.02 o 
  -9   6   9       54.30       54.13      1.85 o 
  -8   6   9      133.43      129.67      3.62 o 
  -7   6   9      217.84      200.64      7.20 o 
  -6   6   9      156.48      143.97      3.47 o 
  -5   6   9      130.01      142.44      4.21 o 
  -4   6   9     2118.68     1881.98     21.39 o 
  -3   6   9      170.67      158.98      4.03 o 
  -2   6   9       74.54       74.06      1.80 o 
  -1   6   9        3.94        2.89      0.53 o 
   0   6   9      260.96      239.77      3.81 o 
   1   6   9        8.27        7.97      0.65 o 
   2   6   9        9.09        8.07      1.19 o 
   3   6   9       14.58       13.39      1.53 o 
   4   6   9        8.33        6.03      1.26 o 
   5   6   9       75.44       82.15      3.86 o 
   6   6   9       11.89       11.21      1.59 o 
   7   6   9      171.47      181.33      5.09 o 
   8   6   9        2.93        2.94      1.03 o 
 -14   7   9       41.10       40.02      1.66 o 
 -13   7   9      136.24      143.93      3.45 o 
 -12   7   9      140.35      147.74      4.42 o 
 -11   7   9       10.40       10.28      0.93 o 
 -10   7   9       74.25       72.66      2.25 o 
  -9   7   9       56.80       58.50      2.85 o 
  -8   7   9        0.25        0.26      0.54 o 
  -7   7   9       16.66       19.42      1.27 o 
  -6   7   9      262.23      227.94      4.91 o 
  -5   7   9      102.84      114.67      3.11 o 
  -4   7   9       29.66       25.57      0.93 o 
  -3   7   9        0.11        0.26      0.46 o 
  -2   7   9      246.20      241.73      3.73 o 
  -1   7   9        2.52        1.87      0.44 o 
   0   7   9       66.42       68.50      2.58 o 
   1   7   9        6.27        3.49      0.68 o 
   2   7   9       55.68       59.48      2.04 o 
   3   7   9       85.22       88.71      3.89 o 
   4   7   9       13.55       16.64      1.94 o 
   5   7   9       22.37       23.97      2.36 o 
   6   7   9        1.01        3.77      1.52 o 
   7   7   9       28.37       25.62      2.70 o 
 -14   8   9       44.13       43.49      1.74 o 
 -13   8   9        9.82        9.26      2.00 o 
 -12   8   9        7.44        8.01      0.90 o 
 -11   8   9       10.91       11.45      2.49 o 
 -10   8   9      230.28      229.51      7.14 o 
  -9   8   9       77.07       78.78      3.57 o 
  -8   8   9      153.94      153.41      5.47 o 
  -7   8   9        2.81        2.68      1.28 o 
  -6   8   9       15.57       16.21      1.25 o 
  -5   8   9        1.40        2.14      0.74 o 
  -4   8   9      244.25      214.90      3.36 o 
  -3   8   9       14.67       18.29      1.04 o 
  -2   8   9       30.50       24.32      1.34 o 
  -1   8   9        0.80        0.96      0.49 o 
   0   8   9        9.16        3.73      1.72 o 
   1   8   9       61.39       57.61      1.95 o 
   2   8   9        3.56        2.78      0.68 o 
   3   8   9        2.83        4.26      1.31 o 
   4   8   9       61.88       70.38      3.74 o 
   5   8   9      214.49      231.37      7.82 o 
   6   8   9       41.33       40.58      3.27 o 
 -14   9   9       34.78       37.18      1.69 o 
 -13   9   9        9.17        9.09      1.01 o 
 -12   9   9       11.70       10.40      1.06 o 
 -11   9   9        0.07        0.57      0.91 o 
 -10   9   9      297.17      329.98      9.74 o 
  -9   9   9      171.36      177.56      6.27 o 
  -8   9   9       13.59       19.42      1.94 o 
  -7   9   9       75.88       77.86      3.84 o 
  -6   9   9        1.12        1.01      0.94 o 
  -5   9   9       62.00       69.37      2.93 o 
  -4   9   9       70.46       71.14      3.03 o 
  -3   9   9      491.48      468.98      7.85 o 
  -2   9   9      112.96      110.06      4.06 o 
  -1   9   9       52.80       57.66      1.86 o 
   0   9   9        2.21        1.39      0.83 o 
   1   9   9       72.70       74.87      2.49 o 
   2   9   9        0.98        0.39      0.60 o 
   3   9   9      222.81      213.75      7.13 o 
   4   9   9        1.34       -0.62      1.16 o 
   5   9   9        0.16       -1.80      1.23 o 
 -13  10   9       37.21       35.46      2.63 o 
 -12  10   9        0.36        1.15      1.01 o 
 -11  10   9        2.16        1.41      1.04 o 
 -10  10   9       52.07       50.15      3.12 o 
  -9  10   9      214.48      213.81      7.41 o 
  -8  10   9       64.93       64.80      3.60 o 
  -7  10   9      109.74      111.29      5.00 o 
  -6  10   9      170.98      169.58      6.57 o 
  -5  10   9       83.27       78.13      2.62 o 
  -4  10   9       20.02       20.08      1.39 o 
  -3  10   9       25.04       22.61      1.97 o 
  -2  10   9      106.57      111.61      4.19 o 
  -1  10   9        5.98        5.74      1.23 o 
   0  10   9       16.53       17.49      1.17 o 
   1  10   9       14.77       15.04      2.00 o 
   2  10   9        0.02        1.52      1.13 o 
   3  10   9        6.32        5.76      1.55 o 
   4  10   9       17.56        9.32      1.89 o 
 -13  11   9      213.77      229.19      7.77 o 
 -12  11   9       10.79       13.59      1.87 o 
 -11  11   9       40.11       36.69      2.81 o 
 -10  11   9        0.83        2.00      1.16 o 
  -9  11   9        0.25       -1.15      0.94 o 
  -8  11   9       14.29       13.17      1.99 o 
  -7  11   9      142.69      145.62      6.18 o 
  -6  11   9       16.12       18.11      2.27 o 
  -5  11   9        9.66        9.94      1.14 o 
  -4  11   9       24.23       23.13      2.72 o 
  -3  11   9        2.96        1.28      1.09 o 
  -2  11   9      137.84      147.83      5.15 o 
  -1  11   9        7.28        5.21      1.26 o 
   0  11   9       27.18       30.44      4.39 o 
   1  11   9        6.40        5.60      1.82 o 
   2  11   9       18.09       20.25      2.12 o 
   3  11   9        4.47        3.86      1.52 o 
 -12  12   9       24.13       28.52      2.66 o 
 -11  12   9       19.35       18.63      2.29 o 
 -10  12   9       41.70       43.38      3.28 o 
  -9  12   9        0.51       -0.22      1.08 o 
  -8  12   9       15.16       10.58      1.97 o 
  -7  12   9       85.15       79.15      4.55 o 
  -6  12   9       33.56       31.99      3.02 o 
  -5  12   9        1.11        1.42      0.88 o 
  -4  12   9        3.88        2.51      1.26 o 
  -3  12   9        0.26        2.07      1.25 o 
  -2  12   9       22.26       19.81      1.92 o 
  -1  12   9        7.78        8.88      1.48 o 
   0  12   9       29.23       29.65      2.17 o 
   1  12   9       14.80       16.00      2.95 o 
   2  12   9       11.69       11.64      1.91 o 
 -11  13   9       21.46       23.30      2.66 o 
 -10  13   9        2.09        3.52      1.53 o 
  -9  13   9       36.03       37.72      3.34 o 
  -8  13   9        5.61        4.63      1.74 o 
  -7  13   9       37.70       38.74      3.47 o 
  -6  13   9       30.24       31.11      1.68 o 
  -5  13   9       16.81       13.12      1.85 o 
  -4  13   9      222.45      232.56      7.33 o 
  -3  13   9        2.39        3.32      1.33 o 
  -2  13   9        6.28        4.97      1.40 o 
  -1  13   9       70.44       74.54      3.49 o 
   0  13   9       25.70       30.12      2.24 o 
 -10  14   9       11.19       10.30      1.55 o 
  -9  14   9       26.73       29.99      2.27 o 
  -8  14   9       44.47       49.19      2.82 o 
  -7  14   9       54.53       65.96      3.31 o 
  -6  14   9      223.06      234.47      7.56 o 
  -5  14   9       48.44       53.77      3.30 o 
  -4  14   9       12.48       11.32      1.79 o 
  -3  14   9        5.93        4.21      1.38 o 
   1 -14  10        0.04        1.81      1.95 o 
   2 -14  10       43.65       39.94      2.27 o 
   3 -14  10       13.02       13.16      1.50 o 
   4 -14  10        0.34       -0.05      0.92 o 
   5 -14  10       10.10        7.41      2.85 o 
   6 -14  10        4.21        5.50      1.83 o 
   7 -14  10        0.86       -0.08      1.21 o 
   8 -14  10        3.60        2.99      1.29 o 
   9 -14  10       13.29       12.05      1.68 o 
  -1 -13  10        3.02        3.50      1.19 o 
   0 -13  10       16.16       13.24      3.00 o 
   1 -13  10        3.51        3.66      1.08 o 
   2 -13  10       10.35        9.66      1.36 o 
   3 -13  10        2.18        5.43      1.14 o 
   4 -13  10      120.85      120.21      3.83 o 
   5 -13  10        0.65       -0.40      0.92 o 
   6 -13  10        5.43        4.63      1.58 o 
   7 -13  10        1.71        2.05      0.84 o 
   8 -13  10      151.59      149.81      8.80 o 
   9 -13  10      110.70      107.21      3.85 o 
  10 -13  10       29.12       27.89      2.05 o 
  11 -13  10        7.30        8.74      1.38 o 
  -3 -12  10       30.21       27.15      3.41 o 
  -2 -12  10        0.40        0.99      1.52 o 
  -1 -12  10       22.51       20.94      1.79 o 
   0 -12  10       80.71       88.95      1.94 o 
   1 -12  10       67.66       72.27      2.74 o 
   2 -12  10       33.08       29.14      3.39 o 
   3 -12  10        0.03        0.41      0.83 o 
   4 -12  10      120.31      121.79      3.82 o 
   5 -12  10       59.18       56.67      2.52 o 
   6 -12  10       54.46       54.92      1.99 o 
   7 -12  10        7.74        6.31      0.93 o 
   8 -12  10       51.30       57.60      2.73 o 
   9 -12  10       16.52       14.86      1.57 o 
  10 -12  10        0.13        1.37      0.93 o 
  11 -12  10      159.94      158.37      4.63 o 
  -4 -11  10        3.61        3.35      1.55 o 
  -3 -11  10        0.07       -0.10      1.02 o 
  -2 -11  10      214.88      235.44      6.11 o 
  -1 -11  10        3.07        3.36      1.10 o 
   0 -11  10        8.90       10.14      0.98 o 
   1 -11  10        0.96        0.28      0.59 o 
   2 -11  10        4.23        2.01      0.85 o 
   3 -11  10      115.32      109.15      3.35 o 
   4 -11  10        1.18        0.87      1.26 o 
   5 -11  10       33.47       29.15      1.36 o 
   6 -11  10        0.01        0.15      0.88 o 
   7 -11  10        1.65       -0.34      0.87 o 
   8 -11  10        4.11        2.45      1.81 o 
   9 -11  10       17.79       15.04      2.67 o 
  10 -11  10        0.09       -0.48      0.88 o 
  11 -11  10        4.72        4.03      1.08 o 
  12 -11  10        9.24       11.35      1.33 o 
  -5 -10  10        4.50        3.86      1.57 o 
  -4 -10  10       22.53       21.83      3.43 o 
  -3 -10  10        6.46        5.60      1.18 o 
  -2 -10  10        0.25        0.20      0.89 o 
  -1 -10  10      202.79      220.83      3.69 o 
   0 -10  10       22.91       26.00      1.28 o 
   1 -10  10        0.04        0.23      0.55 o 
   2 -10  10       14.11       14.79      0.93 o 
   3 -10  10      107.63      111.66      3.31 o 
   4 -10  10       28.76       29.61      1.28 o 
   5 -10  10       59.05       57.37      1.70 o 
   6 -10  10       53.61       52.66      2.77 o 
   7 -10  10       20.70       19.77      1.58 o 
   8 -10  10        5.28        6.05      2.14 o 
   9 -10  10      280.45      265.10      6.22 o 
  10 -10  10      183.91      181.25      9.49 o 
  11 -10  10       14.29       14.60      1.40 o 
  12 -10  10       38.58       37.85      3.41 o 
  -6  -9  10        2.13        1.58      1.36 o 
  -5  -9  10        0.77        0.04      0.98 o 
  -4  -9  10       40.06       38.42      2.25 o 
  -3  -9  10       47.10       48.60      2.11 o 
  -2  -9  10        1.07        1.18      0.78 o 
  -1  -9  10        0.76        2.79      0.59 o 
   0  -9  10      159.70      159.88      3.19 o 
   1  -9  10      317.05      324.46      5.33 o 
   2  -9  10       74.52       80.98      1.78 o 
   3  -9  10        2.33        0.91      0.70 o 
   4  -9  10       14.31       14.15      0.88 o 
   5  -9  10       87.86       79.43      2.32 o 
   6  -9  10       28.88       24.52      1.23 o 
   7  -9  10      555.74      547.58     11.64 o 
   8  -9  10       73.07       73.15      2.70 o 
   9  -9  10       59.47       61.31      6.01 o 
  10  -9  10       95.88       97.71      6.27 o 
  11  -9  10       41.54       39.87      3.27 o 
  12  -9  10       95.66       90.60      3.06 o 
  13  -9  10        0.05        0.69      0.86 o 
  -7  -8  10        0.51        1.25      0.90 o 
  -6  -8  10       12.47       10.99      2.10 o 
  -5  -8  10       63.74       66.11      4.82 o 
  -4  -8  10       20.06       19.09      1.64 o 
  -3  -8  10        6.34        7.18      0.98 o 
  -2  -8  10       22.29       21.52      1.35 o 
  -1  -8  10      864.04      884.83     10.33 o 
   0  -8  10      360.49      365.61      4.86 o 
   1  -8  10       19.10       19.53      0.87 o 
   2  -8  10        2.15        1.00      0.44 o 
   3  -8  10       76.75       86.05      1.93 o 
   4  -8  10        0.54       -0.57      0.37 o 
   5  -8  10        0.41        0.72      0.39 o 
   6  -8  10      132.55      131.44      4.77 o 
   7  -8  10      329.71      314.52      6.74 o 
   8  -8  10      179.68      172.71      4.39 o 
   9  -8  10       12.01       12.08      1.23 o 
  10  -8  10       33.13       33.98      1.87 o 
  11  -8  10       10.12       13.65      1.30 o 
  12  -8  10       79.38       82.71      5.17 o 
  13  -8  10        3.38        1.70      0.91 o 
  -8  -7  10       53.05       52.69      2.89 o 
  -7  -7  10        1.69        1.21      0.77 o 
  -6  -7  10       14.09       15.74      1.86 o 
  -5  -7  10      168.74      161.26      3.31 o 
  -4  -7  10        5.90        6.63      0.96 o 
  -3  -7  10       16.32       15.15      1.15 o 
  -2  -7  10        3.74        2.79      0.52 o 
  -1  -7  10      140.76      138.13      2.17 o 
   0  -7  10       21.42       20.71      0.82 o 
   1  -7  10        3.48        3.12      0.46 o 
   2  -7  10       43.11       47.53      1.08 o 
   3  -7  10       17.11       14.04      0.66 o 
   4  -7  10       32.40       27.85      0.94 o 
   5  -7  10       99.31       90.27      1.89 o 
   6  -7  10      608.22      600.38      9.61 o 
   7  -7  10      123.59      113.71      6.08 o 
   8  -7  10       25.70       24.46      1.56 o 
   9  -7  10       21.94       22.19      2.00 o 
  10  -7  10      339.85      337.54      7.07 o 
  11  -7  10      116.96      106.79      3.71 o 
  12  -7  10        0.36        0.47      0.80 o 
  13  -7  10       45.40       43.23      2.11 o 
  -9  -6  10        2.34        2.30      1.18 o 
  -8  -6  10        3.11        3.01      1.08 o 
  -7  -6  10       39.84       32.97      1.87 o 
  -6  -6  10       95.98      103.51      3.48 o 
  -5  -6  10        6.48        8.50      1.28 o 
  -4  -6  10       43.55       44.84      1.56 o 
  -3  -6  10        0.02       -0.34      0.41 o 
  -2  -6  10       55.54       56.64      1.06 o 
  -1  -6  10        5.44        4.93      0.65 o 
   0  -6  10       33.29       33.13      0.87 o 
   1  -6  10        6.45       11.31      0.77 o 
   2  -6  10      334.28      355.52      3.75 o 
   3  -6  10       38.59       41.81      0.85 o 
   4  -6  10       20.50       18.52      0.76 o 
   5  -6  10      111.03      107.22      1.84 o 
   6  -6  10      180.43      179.49      3.73 o 
   7  -6  10        4.00        2.63      1.40 o 
   8  -6  10       32.00       31.90      3.28 o 
   9  -6  10       25.91       25.34      2.58 o 
  10  -6  10      170.30      164.70      7.05 o 
  11  -6  10       93.25       87.73      2.88 o 
  12  -6  10      147.41      146.22      7.22 o 
  13  -6  10      107.96      114.28      4.27 o 
 -10  -5  10       35.92       38.21      2.48 o 
  -9  -5  10       16.31       13.78      1.59 o 
  -8  -5  10       11.02       12.44      1.30 o 
  -7  -5  10       14.71       15.12      1.31 o 
  -6  -5  10       65.82       61.46      2.26 o 
  -5  -5  10      174.55      175.34      3.28 o 
  -4  -5  10      200.82      205.58      4.19 o 
  -3  -5  10       73.41       76.95      1.66 o 
  -2  -5  10       22.10       19.78      0.80 o 
  -1  -5  10      210.07      206.70      2.38 o 
   0  -5  10       72.49       68.23      1.53 o 
   1  -5  10      201.06      193.49      2.24 o 
   2  -5  10       11.21        7.93      0.51 o 
   3  -5  10        5.01        4.81      0.38 o 
   4  -5  10       53.68       54.06      1.23 o 
   5  -5  10       11.82       10.23      0.56 o 
   6  -5  10      410.77      420.33      7.02 o 
   7  -5  10      414.94      410.45      9.90 o 
   8  -5  10       35.53       33.98      1.64 o 
   9  -5  10      110.16      102.32      3.02 o 
  10  -5  10       78.34       82.23      2.70 o 
  11  -5  10       24.67       24.59      1.58 o 
  12  -5  10        7.15        6.35      1.05 o 
  13  -5  10       29.24       30.15      1.81 o 
 -10  -4  10        2.06        1.74      0.99 o 
  -9  -4  10        3.23        2.38      1.18 o 
  -8  -4  10       30.26       27.13      1.65 o 
  -7  -4  10       70.70       75.50      2.46 o 
  -6  -4  10        0.55        0.06      0.64 o 
  -5  -4  10       53.71       50.45      2.04 o 
  -4  -4  10      326.21      318.30      4.26 o 
  -3  -4  10        7.32        7.30      0.58 o 
  -2  -4  10      479.68      487.13      4.67 o 
  -1  -4  10      472.43      452.94      4.56 o 
   0  -4  10       78.70       82.05      1.22 o 
   1  -4  10        1.96        1.57      0.25 o 
   2  -4  10      768.37      758.19      7.09 o 
   3  -4  10        2.71        0.96      0.24 o 
   4  -4  10       20.74       13.64      0.80 o 
   5  -4  10      209.25      190.57      2.71 o 
   6  -4  10        7.61        6.40      0.75 o 
   7  -4  10        6.19        5.46      0.83 o 
   8  -4  10       13.82       12.00      1.68 o 
   9  -4  10       33.39       30.22      2.86 o 
  10  -4  10        0.02       -0.02      1.33 o 
  11  -4  10       80.64       79.24      2.73 o 
  12  -4  10       38.12       39.88      2.82 o 
  13  -4  10       30.98       29.80      1.79 o 
 -11  -3  10        0.23        0.21      0.85 o 
 -10  -3  10      137.32      136.64      5.54 o 
  -9  -3  10        0.17        0.62      0.85 o 
  -8  -3  10        8.21        9.24      1.42 o 
  -7  -3  10        7.37        3.99      0.82 o 
  -6  -3  10       25.80       23.31      1.48 o 
  -5  -3  10       10.17        8.20      0.96 o 
  -4  -3  10      274.94      254.60      3.52 o 
  -3  -3  10      251.25      256.43      3.52 o 
  -2  -3  10      458.20      455.66      4.66 o 
  -1  -3  10       88.35       90.61      1.19 o 
   0  -3  10      119.75      122.09      1.55 o 
   1  -3  10        4.57        1.41      0.26 o 
   2  -3  10       52.48       48.65      0.85 o 
   3  -3  10       10.83       10.65      0.39 o 
   4  -3  10      233.91      251.31      3.37 o 
   5  -3  10      126.79      130.21      2.05 o 
   6  -3  10        1.37        1.33      0.54 o 
   7  -3  10       72.73       73.15      2.37 o 
   8  -3  10       16.30       14.84      1.15 o 
   9  -3  10      512.75      530.38     10.06 o 
  10  -3  10        8.54        7.85      1.06 o 
  11  -3  10       54.39       57.60      2.33 o 
  12  -3  10      150.11      155.12      5.90 o 
  13  -3  10      149.04      155.77      4.53 o 
 -12  -2  10        6.22        5.55      1.14 o 
 -11  -2  10       79.35       72.29      2.86 o 
 -10  -2  10       16.66       17.60      1.32 o 
  -9  -2  10        0.01       -0.12      0.61 o 
  -8  -2  10       13.62       11.01      1.80 o 
  -7  -2  10       24.09       26.76      1.47 o 
  -6  -2  10       13.26       10.77      0.94 o 
  -5  -2  10        0.40        0.87      0.51 o 
  -4  -2  10      214.85      201.99      3.24 o 
  -3  -2  10      685.05      728.82      7.80 o 
  -2  -2  10        1.30        1.37      0.23 o 
  -1  -2  10        1.88        2.19      0.26 o 
   0  -2  10      243.04      215.52      2.03 o 
   1  -2  10      661.96      686.48      6.64 o 
   2  -2  10     1728.07     1707.73     14.94 o 
   3  -2  10      763.98      770.12      7.13 o 
   4  -2  10       55.39       52.28      1.19 o 
   5  -2  10       96.75      106.03      2.01 o 
   6  -2  10       47.55       44.05      1.56 o 
   7  -2  10        0.07       -0.52      0.52 o 
   8  -2  10       10.61       12.78      1.11 o 
   9  -2  10       28.61       33.33      2.17 o 
  10  -2  10        0.69        0.70      0.70 o 
  11  -2  10        0.05       -0.29      0.70 o 
  12  -2  10        0.90        1.76      0.87 o 
 -12  -1  10        0.29        0.12      0.81 o 
 -11  -1  10        7.81        7.12      1.01 o 
 -10  -1  10       13.19       13.56      1.25 o 
  -9  -1  10        1.84        1.62      0.68 o 
  -8  -1  10        0.07        0.09      0.56 o 
  -7  -1  10      144.81      134.59      3.06 o 
  -6  -1  10       19.59       21.81      1.16 o 
  -5  -1  10        0.21        0.52      0.48 o 
  -4  -1  10       84.23       94.30      1.89 o 
  -3  -1  10      101.01       85.08      1.50 o 
  -2  -1  10       52.48       46.80      0.77 o 
  -1  -1  10        0.92        0.31      0.20 o 
   0  -1  10       22.26       20.05      0.51 o 
   1  -1  10       82.72      100.82      1.19 o 
   2  -1  10      492.13      494.56      5.14 o 
   3  -1  10      778.18      787.17      7.29 o 
   4  -1  10      906.97      883.13     10.04 o 
   5  -1  10       40.66       41.23      1.04 o 
   6  -1  10      138.19      119.97      2.78 o 
   7  -1  10       63.23       66.58      2.30 o 
   8  -1  10      103.53      103.52      4.73 o 
   9  -1  10      275.91      271.61      6.00 o 
  10  -1  10        9.94        9.87      1.76 o 
  11  -1  10        0.09        0.55      0.89 o 
  12  -1  10        0.42       -0.51      0.79 o 
 -13   0  10        9.46        9.20      1.24 o 
 -12   0  10       16.75       15.93      1.41 o 
 -11   0  10        3.40        3.03      0.81 o 
 -10   0  10        0.82       -0.04      0.59 o 
  -9   0  10       29.05       28.03      1.40 o 
  -8   0  10        3.79        3.81      0.72 o 
  -7   0  10       10.66       11.16      0.93 o 
  -6   0  10        3.91        3.78      0.74 o 
  -5   0  10      177.97      179.09      3.15 o 
  -4   0  10      390.12      355.96      4.51 o 
  -3   0  10       12.62       12.57      0.51 o 
  -2   0  10      199.52      202.78      2.27 o 
  -1   0  10      145.61      163.20      1.83 o 
   0   0  10      601.10      641.56      5.24 o 
   1   0  10     1255.98     1283.87     10.56 o 
   2   0  10      169.68      184.08      2.07 o 
   3   0  10       23.78       26.37      0.63 o 
   4   0  10       29.55       35.88      1.01 o 
   5   0  10        7.11       15.93      1.00 o 
   6   0  10      264.93      233.83      5.16 o 
   7   0  10       11.98        8.18      1.00 o 
   8   0  10       27.28       26.46      1.61 o 
   9   0  10       14.63       15.26      2.38 o 
  10   0  10        0.30        0.73      0.79 o 
  11   0  10        0.32        0.66      0.85 o 
 -13   1  10       64.90       68.21      2.61 o 
 -12   1  10       63.94       66.72      2.45 o 
 -11   1  10       25.19       27.27      1.74 o 
 -10   1  10      122.82      119.46      5.41 o 
  -9   1  10       17.89       17.00      1.79 o 
  -8   1  10        2.48        4.42      0.71 o 
  -7   1  10      951.00      940.97     14.23 o 
  -6   1  10       73.61       75.03      1.91 o 
  -5   1  10       61.52       69.05      1.67 o 
  -4   1  10       62.49       64.05      1.40 o 
  -3   1  10        0.94        1.00      0.26 o 
  -2   1  10        3.59        3.93      0.30 o 
  -1   1  10      809.35      837.67      7.78 o 
   0   1  10       85.15       76.16      1.12 o 
   1   1  10       13.12        7.91      0.40 o 
   2   1  10      785.42      821.17      7.93 o 
   3   1  10      356.34      328.22      3.51 o 
   4   1  10       56.90       36.02      1.04 o 
   5   1  10      384.83      336.11      4.40 o 
   6   1  10       88.28       85.02      2.10 o 
   7   1  10      261.02      247.85      5.60 o 
   8   1  10       72.73       77.67      2.77 o 
   9   1  10       51.07       54.48      2.38 o 
  10   1  10        4.89        5.09      1.11 o 
  11   1  10       26.16       28.78      3.14 o 
 -13   2  10        0.02       -0.23      0.66 o 
 -12   2  10        7.19        5.79      0.91 o 
 -11   2  10       31.61       35.06      1.55 o 
 -10   2  10        0.02       -0.29      0.52 o 
  -9   2  10      191.57      191.31      5.52 o 
  -8   2  10       16.67       17.31      0.96 o 
  -7   2  10      874.93      859.09     11.38 o 
  -6   2  10      292.95      241.79      3.89 o 
  -5   2  10       25.22       23.95      0.89 o 
  -4   2  10       62.53       53.88      1.10 o 
  -3   2  10      123.18       97.66      1.61 o 
  -2   2  10      809.73      777.99      7.52 o 
  -1   2  10     1340.15     1312.72     11.90 o 
   0   2  10     1113.28     1062.12     10.13 o 
   1   2  10      570.54      524.66      5.31 o 
   2   2  10       27.86       19.78      0.64 o 
   3   2  10      921.86      827.94      8.50 o 
   4   2  10      323.18      311.73      4.18 o 
   5   2  10      106.60      111.51      2.76 o 
   6   2  10       13.48       12.39      1.50 o 
   7   2  10       33.31       30.91      1.82 o 
   8   2  10      103.14       96.86      3.88 o 
   9   2  10        1.57        1.30      0.98 o 
  10   2  10       57.87       60.55      3.48 o 
  11   2  10       22.95       20.13      2.71 o 
 -13   3  10       34.84       37.68      1.82 o 
 -12   3  10        6.64        5.73      0.94 o 
 -11   3  10      103.94      105.57      6.91 o 
 -10   3  10       12.32       12.95      0.95 o 
  -9   3  10       31.71       33.13      1.37 o 
  -8   3  10      303.54      305.16      4.75 o 
  -7   3  10      401.03      399.88      7.32 o 
  -6   3  10        7.91        7.56      0.64 o 
  -5   3  10       24.73       30.12      1.23 o 
  -4   3  10       45.00       45.34      1.32 o 
  -3   3  10      135.06      129.93      1.98 o 
  -2   3  10      420.77      376.25      3.99 o 
  -1   3  10      519.47      490.99      5.04 o 
   0   3  10      390.25      369.42      3.99 o 
   1   3  10        0.26        0.45      0.34 o 
   2   3  10      103.74      102.87      1.63 o 
   3   3  10       18.76       13.16      0.56 o 
   4   3  10      102.76       99.91      1.92 o 
   5   3  10      443.09      467.08      7.27 o 
   6   3  10      109.88      110.31      3.34 o 
   7   3  10        8.39       10.33      1.04 o 
   8   3  10        1.11        1.12      0.94 o 
   9   3  10       47.08       50.79      2.53 o 
  10   3  10       37.51       37.88      2.33 o 
 -14   4  10       16.26       16.53      1.26 o 
 -13   4  10        3.25        3.20      1.20 o 
 -12   4  10      148.24      154.22      3.82 o 
 -11   4  10      232.10      241.93      5.19 o 
 -10   4  10        1.73       -0.09      0.57 o 
  -9   4  10        9.10        7.99      0.93 o 
  -8   4  10       66.40       61.82      2.70 o 
  -7   4  10      101.81      104.35      2.17 o 
  -6   4  10       23.28       27.23      0.96 o 
  -5   4  10      186.79      170.60      3.09 o 
  -4   4  10        4.01        2.59      0.42 o 
  -3   4  10     1139.57     1155.97     13.12 o 
  -2   4  10       87.11       86.39      1.44 o 
  -1   4  10      105.90      105.22      1.70 o 
   0   4  10      444.83      430.56      5.50 o 
   1   4  10      370.78      327.94      4.41 o 
   2   4  10       23.48       18.69      0.86 o 
   3   4  10      133.64      135.27      1.99 o 
   4   4  10      145.24      137.04      2.94 o 
   5   4  10        3.96        4.77      0.75 o 
   6   4  10        0.37       -0.43      0.80 o 
   7   4  10        1.68        1.82      0.72 o 
   8   4  10       19.04       22.30      3.48 o 
   9   4  10       78.58       82.67      3.34 o 
 -14   5  10       21.85       25.83      1.52 o 
 -13   5  10      122.72      125.41      3.33 o 
 -12   5  10        3.57        2.17      0.77 o 
 -11   5  10       13.79       14.25      1.62 o 
 -10   5  10      133.47      132.40      3.31 o 
  -9   5  10      216.83      205.94      4.92 o 
  -8   5  10       90.81       84.42      3.07 o 
  -7   5  10      238.91      207.59      3.65 o 
  -6   5  10        0.21        0.14      0.39 o 
  -5   5  10      152.13      131.62      3.24 o 
  -4   5  10      518.91      440.99      6.40 o 
  -3   5  10       26.05       36.67      1.61 o 
  -2   5  10       62.00       59.71      1.17 o 
  -1   5  10      139.47      134.79      2.49 o 
   0   5  10       28.73       29.99      1.01 o 
   1   5  10        6.51        4.12      0.53 o 
   2   5  10       26.47       34.86      1.15 o 
   3   5  10        4.32        3.20      0.54 o 
   4   5  10       17.91       18.95      1.80 o 
   5   5  10        0.29       -0.17      0.62 o 
   6   5  10       18.32       18.43      1.25 o 
   7   5  10       49.44       44.04      1.92 o 
   8   5  10      340.97      354.99      9.96 o 
   9   5  10       29.44       34.99      4.00 o 
 -14   6  10       29.00       28.01      1.57 o 
 -13   6  10       12.93       14.20      1.15 o 
 -12   6  10      146.04      144.95      3.62 o 
 -11   6  10      240.38      244.20      5.21 o 
 -10   6  10      196.37      200.43      4.47 o 
  -9   6  10        0.96        1.72      0.60 o 
  -8   6  10        0.07        0.79      0.50 o 
  -7   6  10        0.15        0.48      0.55 o 
  -6   6  10       30.88       35.07      1.82 o 
  -5   6  10      804.61      700.18     11.84 o 
  -4   6  10      258.10      194.93      3.03 o 
  -3   6  10        0.71        0.35      0.44 o 
  -2   6  10        0.38        0.87      0.58 o 
  -1   6  10      379.67      354.69      5.45 o 
   0   6  10      284.42      247.45      3.65 o 
   1   6  10      136.20      138.75      2.83 o 
   2   6  10       21.87       24.39      1.25 o 
   3   6  10       49.52       54.81      2.91 o 
   4   6  10        2.79        2.31      1.13 o 
   5   6  10       32.16       29.71      2.53 o 
   6   6  10       89.18       90.63      4.28 o 
   7   6  10        0.85        1.15      1.33 o 
   8   6  10       46.04       44.03      3.39 o 
 -14   7  10        0.86        0.52      0.67 o 
 -13   7  10       71.37       74.07      2.42 o 
 -12   7  10      180.73      189.88      4.37 o 
 -11   7  10      299.79      291.46      6.02 o 
 -10   7  10      258.71      260.55      5.51 o 
  -9   7  10       10.03        8.37      0.97 o 
  -8   7  10      186.78      203.73     11.21 o 
  -7   7  10      184.64      190.60      4.71 o 
  -6   7  10       91.73      101.80      2.98 o 
  -5   7  10      267.00      236.45      5.15 o 
  -4   7  10      189.45      185.85      3.01 o 
  -3   7  10       82.05       92.06      2.20 o 
  -2   7  10       15.26       13.01      1.15 o 
  -1   7  10       11.74       12.05      0.76 o 
   0   7  10      114.28      114.03      2.53 o 
   1   7  10       14.49       16.82      1.35 o 
   2   7  10        0.15        0.15      0.76 o 
   3   7  10       32.29       28.62      2.36 o 
   4   7  10       63.48       61.27      3.45 o 
   5   7  10       46.97       48.14      3.22 o 
   6   7  10        0.62       -0.51      1.28 o 
   7   7  10        5.70        4.24      1.74 o 
 -14   8  10       22.47       23.78      1.56 o 
 -13   8  10       96.13      102.50      2.93 o 
 -12   8  10       87.17       85.81      2.66 o 
 -11   8  10       37.80       37.27      1.73 o 
 -10   8  10      115.53      115.64      4.63 o 
  -9   8  10        6.04        4.68      1.23 o 
  -8   8  10       86.29       87.80      4.01 o 
  -7   8  10        1.39        2.86      1.09 o 
  -6   8  10       16.49       15.37      1.49 o 
  -5   8  10        0.47        0.70      0.70 o 
  -4   8  10      164.04      163.73      3.02 o 
  -3   8  10      136.45      137.84      3.17 o 
  -2   8  10        6.30        7.09      1.07 o 
  -1   8  10        8.91        8.40      0.70 o 
   0   8  10       10.37       12.81      1.90 o 
   1   8  10       71.89       71.70      2.21 o 
   2   8  10      154.95      169.01      3.73 o 
   3   8  10      113.19      118.57      4.83 o 
   4   8  10       47.02       49.54      3.25 o 
   5   8  10        1.23        0.57      1.31 o 
   6   8  10       14.04       15.45      2.32 o 
 -13   9  10        9.43        7.67      1.00 o 
 -12   9  10       60.99       59.22      2.24 o 
 -11   9  10       14.66       12.95      1.74 o 
 -10   9  10       36.24       38.54      2.71 o 
  -9   9  10        0.01       -0.72      0.83 o 
  -8   9  10       48.47       54.71      3.32 o 
  -7   9  10       35.03       34.82      2.66 o 
  -6   9  10       82.57       73.76      3.89 o 
  -5   9  10       92.61       99.21      3.42 o 
  -4   9  10        0.41       -0.16      0.64 o 
  -3   9  10       18.71       18.00      2.54 o 
  -2   9  10       45.53       42.57      2.49 o 
  -1   9  10       17.15       18.34      1.72 o 
   0   9  10      140.77      153.16      3.54 o 
   1   9  10        4.32        4.03      0.78 o 
   2   9  10        2.94        1.74      1.16 o 
   3   9  10       10.28       10.17      1.74 o 
   4   9  10        5.67        3.39      1.48 o 
   5   9  10        8.10        7.31      1.89 o 
 -13  10  10       88.36       94.69      3.01 o 
 -12  10  10       11.91       13.95      3.92 o 
 -11  10  10       32.29       28.06      2.43 o 
 -10  10  10       98.97      101.73      4.72 o 
  -9  10  10        3.13        3.42      1.31 o 
  -8  10  10       10.68       10.87      1.82 o 
  -7  10  10        1.37       -0.62      0.98 o 
  -6  10  10       34.93       33.22      2.78 o 
  -5  10  10       15.79       16.55      2.27 o 
  -4  10  10       58.94       57.56      3.88 o 
  -3  10  10       21.31       20.30      1.87 o 
  -2  10  10        1.00        1.48      1.01 o 
  -1  10  10      242.46      250.27      7.31 o 
   0  10  10        3.11        2.45      0.74 o 
   1  10  10       51.78       53.99      1.96 o 
   2  10  10        0.25       -0.74      1.01 o 
   3  10  10        0.96       -0.69      1.18 o 
   4  10  10        4.51        1.28      1.43 o 
 -13  11  10       91.66      100.88      5.21 o 
 -12  11  10       12.28       14.82      2.02 o 
 -11  11  10       21.74       21.34      2.29 o 
 -10  11  10       16.96       21.34      2.34 o 
  -9  11  10       95.28       98.24      4.92 o 
  -8  11  10      148.32      143.59      6.18 o 
  -7  11  10       60.65       67.13      4.08 o 
  -6  11  10        3.99        5.32      1.58 o 
  -5  11  10        2.15        3.89      0.95 o 
  -4  11  10        3.51        4.48      1.28 o 
  -3  11  10      142.56      141.68      5.12 o 
  -2  11  10      169.50      167.96      5.68 o 
  -1  11  10       67.34       76.41      3.47 o 
   0  11  10       24.32       29.01      2.14 o 
   1  11  10       46.65       47.46      2.02 o 
   2  11  10      118.91      127.03      5.05 o 
 -12  12  10        0.27       -0.15      1.15 o 
 -11  12  10        0.16        0.49      1.21 o 
 -10  12  10       39.44       40.36      3.25 o 
  -9  12  10       32.90       36.49      3.12 o 
  -8  12  10       12.22       13.88      2.17 o 
  -7  12  10       11.36       12.65      2.17 o 
  -6  12  10       51.18       47.43      2.29 o 
  -5  12  10       58.72       61.81      2.60 o 
  -4  12  10       74.64       77.60      3.71 o 
  -3  12  10       29.93       36.57      2.68 o 
  -2  12  10       12.60       13.48      1.75 o 
  -1  12  10       29.24       30.00      2.34 o 
   0  12  10        2.26        3.17      1.18 o 
 -11  13  10       20.33       19.20      2.56 o 
 -10  13  10        8.89        6.64      1.84 o 
  -9  13  10        1.34        2.41      1.53 o 
  -8  13  10       24.73       25.72      2.90 o 
  -7  13  10       72.31       70.45      4.67 o 
  -6  13  10        0.05        0.46      0.80 o 
  -5  13  10      167.95      172.93      6.08 o 
  -4  13  10        4.83        3.47      1.41 o 
  -3  13  10        0.02        0.45      1.15 o 
  -2  13  10       13.27       10.90      1.63 o 
  -1  13  10        0.36        0.24      1.11 o 
  -9  14  10       11.64       11.71      2.36 o 
  -8  14  10        0.41        0.45      1.37 o 
  -7  14  10        0.45       -0.10      1.25 o 
  -6  14  10       67.51       65.29      3.67 o 
  -5  14  10      120.61      134.78      5.31 o 
  -4  14  10       20.52       18.58      2.11 o 
   2 -14  11        9.48        7.71      1.32 o 
   3 -14  11       20.14       19.46      1.72 o 
   4 -14  11       19.00       20.29      1.77 o 
   5 -14  11       20.68       18.28      1.73 o 
   6 -14  11        4.27        2.63      1.30 o 
   8 -14  11      324.49      341.25     11.42 o 
   0 -13  11       12.04       10.49      2.90 o 
   1 -13  11        4.22        3.98      0.86 o 
   2 -13  11       27.55       30.20      2.31 o 
   3 -13  11       33.30       31.27      2.02 o 
   4 -13  11       17.22       17.08      1.60 o 
   5 -13  11        0.38       -0.85      0.86 o 
   6 -13  11        1.04       -0.32      1.06 o 
   7 -13  11        3.24        4.85      0.97 o 
   8 -13  11       61.17       64.48      3.07 o 
   9 -13  11        1.70        3.44      1.22 o 
  10 -13  11        0.96        0.71      0.98 o 
  -2 -12  11        0.70        1.43      1.31 o 
  -1 -12  11       14.15       14.26      1.60 o 
   0 -12  11        0.60        0.13      0.65 o 
   1 -12  11       13.17       11.72      1.37 o 
   2 -12  11       65.34       70.62      5.11 o 
   3 -12  11       79.50       77.24      2.93 o 
   4 -12  11        0.29        1.31      0.92 o 
   5 -12  11       35.07       37.95      2.12 o 
   6 -12  11      191.23      190.47      4.04 o 
   7 -12  11       76.65       76.40      2.37 o 
   8 -12  11       54.06       51.47      2.67 o 
   9 -12  11       11.81       11.39      3.26 o 
  10 -12  11       78.58       81.23      5.58 o 
  11 -12  11        1.11        0.22      0.93 o 
  -4 -11  11       12.40       13.19      2.09 o 
  -3 -11  11       43.09       47.37      3.27 o 
  -2 -11  11        1.88        0.94      1.07 o 
  -1 -11  11      141.56      145.59      4.33 o 
   0 -11  11        1.01        0.30      0.53 o 
   1 -11  11       36.41       40.39      1.53 o 
   2 -11  11       39.96       40.96      2.09 o 
   3 -11  11       17.96       17.50      2.32 o 
   4 -11  11       52.97       56.49      5.40 o 
   5 -11  11      351.82      346.85     10.30 o 
   6 -11  11        1.87        1.53      0.93 o 
   7 -11  11        0.48        0.87      1.28 o 
   8 -11  11       76.24       77.53      3.55 o 
   9 -11  11       94.19       94.58      3.43 o 
  10 -11  11       52.23       48.21      2.45 o 
  11 -11  11       33.98       36.32      5.16 o 
  12 -11  11        2.08        0.46      0.87 o 
  -5 -10  11        0.00       -1.33      1.23 o 
  -4 -10  11        8.35        8.09      1.45 o 
  -3 -10  11       57.65       57.92      2.76 o 
  -2 -10  11        7.84        5.32      1.04 o 
  -1 -10  11      434.33      441.13      7.80 o 
   0 -10  11        2.33        3.34      0.57 o 
   1 -10  11        7.21        8.04      1.09 o 
   2 -10  11       50.37       57.44      2.34 o 
   3 -10  11        4.60        5.28      0.99 o 
   4 -10  11      104.12       97.63      3.11 o 
   5 -10  11      109.39      105.41      2.63 o 
   6 -10  11      365.95      362.44      9.09 o 
   7 -10  11        0.85        1.28      0.98 o 
   8 -10  11       62.32       59.55      2.61 o 
   9 -10  11      166.25      174.06      4.81 o 
  10 -10  11        2.63        2.38      0.99 o 
  11 -10  11        0.65        1.06      0.85 o 
  12 -10  11       21.03       23.36      1.70 o 
  -6  -9  11        0.38        0.76      1.41 o 
  -5  -9  11        1.42        0.56      1.05 o 
  -4  -9  11        0.18        0.84      0.97 o 
  -3  -9  11        6.10        5.34      1.50 o 
  -2  -9  11      428.24      427.25     11.83 o 
  -1  -9  11      304.19      318.68      4.81 o 
   0  -9  11       11.56       12.53      0.80 o 
   1  -9  11       39.55       36.66      2.16 o 
   2  -9  11       22.13       23.51      1.61 o 
   3  -9  11      107.74      107.34      3.33 o 
   4  -9  11       59.77       59.74      1.70 o 
   5  -9  11       33.15       34.14      1.43 o 
   6  -9  11       26.93       26.07      1.30 o 
   7  -9  11        0.40        2.30      0.97 o 
   8  -9  11       62.66       58.50      2.52 o 
   9  -9  11        0.01        0.25      1.14 o 
  10  -9  11       21.26       21.81      1.66 o 
  11  -9  11        4.37        3.51      0.99 o 
  12  -9  11       16.70       20.85      1.59 o 
  -7  -8  11        5.01        4.19      1.68 o 
  -6  -8  11        0.81        0.45      1.25 o 
  -5  -8  11       11.45       11.05      2.62 o 
  -4  -8  11       11.97       10.36      1.41 o 
  -3  -8  11        0.62        0.79      0.83 o 
  -2  -8  11        3.80        3.55      0.85 o 
  -1  -8  11        8.69        8.33      0.71 o 
   0  -8  11       27.78       31.75      1.08 o 
   1  -8  11       38.17       37.47      3.30 o 
   2  -8  11       34.95       32.10      1.15 o 
   3  -8  11      245.97      251.85      6.21 o 
   4  -8  11      165.86      164.86      4.64 o 
   5  -8  11      112.94      118.88      2.41 o 
   6  -8  11      141.78      138.63      2.95 o 
   7  -8  11      454.67      453.79      9.10 o 
   8  -8  11       27.07       25.98      1.71 o 
   9  -8  11      308.59      304.95     10.49 o 
  10  -8  11      300.43      315.46      6.93 o 
  11  -8  11       55.29       53.99      5.65 o 
  12  -8  11       27.48       28.38      5.43 o 
  -8  -7  11        8.02        4.32      1.38 o 
  -7  -7  11        2.84        3.82      0.97 o 
  -6  -7  11        2.36        0.54      0.73 o 
  -5  -7  11       35.54       36.37      1.58 o 
  -4  -7  11       24.08       20.78      1.66 o 
  -3  -7  11       29.20       33.90      1.96 o 
  -2  -7  11       15.19       17.61      1.43 o 
  -1  -7  11      226.28      236.50      3.45 o 
   0  -7  11        2.44        2.56      0.42 o 
   1  -7  11      156.44      155.78      2.52 o 
   2  -7  11      387.93      406.49      5.17 o 
   3  -7  11       53.11       52.11      1.44 o 
   4  -7  11       20.14       17.18      0.90 o 
   5  -7  11      166.69      162.36      2.58 o 
   6  -7  11      150.73      139.50      2.89 o 
   7  -7  11        0.29       -1.40      1.11 o 
   8  -7  11      242.32      235.68      5.45 o 
   9  -7  11       59.12       53.24      2.71 o 
  10  -7  11        0.01        1.02      2.11 o 
  11  -7  11       33.38       27.31      3.11 o 
  12  -7  11       23.64       16.97      3.89 o 
  13  -7  11       99.10      104.61      3.37 o 
  -9  -6  11       12.36       10.37      1.65 o 
  -8  -6  11        4.46        4.53      1.27 o 
  -7  -6  11        3.10        3.56      1.03 o 
  -6  -6  11      190.95      184.53      4.40 o 
  -5  -6  11      125.31      136.78      2.95 o 
  -4  -6  11      118.14      120.37      2.74 o 
  -3  -6  11       78.01       79.83      2.04 o 
  -2  -6  11        0.22        0.27      0.68 o 
  -1  -6  11        4.50        3.76      0.44 o 
   0  -6  11      365.41      364.07      4.73 o 
   1  -6  11       59.46       64.05      1.22 o 
   2  -6  11       41.06       40.84      1.00 o 
   3  -6  11       50.66       59.31      1.28 o 
   4  -6  11        5.66        3.90      0.53 o 
   5  -6  11       74.70       70.99      1.49 o 
   6  -6  11       89.94       92.86      2.90 o 
   7  -6  11       73.72       74.48      2.58 o 
   8  -6  11        1.88        2.03      0.81 o 
   9  -6  11      152.06      150.73      6.75 o 
  10  -6  11       84.38       79.46      2.78 o 
  11  -6  11        0.52        1.39      1.86 o 
  12  -6  11       25.13       22.22      2.18 o 
  13  -6  11        7.43        8.57      1.21 o 
  -9  -5  11        4.85        3.95      1.19 o 
  -8  -5  11       30.04       34.01      1.91 o 
  -7  -5  11        6.50        5.76      1.05 o 
  -6  -5  11       67.84       73.61      2.53 o 
  -5  -5  11       33.32       32.12      1.37 o 
  -4  -5  11       49.63       48.04      1.57 o 
  -3  -5  11      109.62      116.08      2.44 o 
  -2  -5  11        0.22        0.30      0.30 o 
  -1  -5  11       16.89       16.81      0.72 o 
   0  -5  11        3.80        3.53      0.43 o 
   1  -5  11      389.93      401.84      4.68 o 
   2  -5  11        1.52        1.19      0.44 o 
   3  -5  11       57.49       63.69      1.09 o 
   4  -5  11        0.05        1.24      0.40 o 
   5  -5  11        5.48        4.38      0.56 o 
   6  -5  11       92.06      102.89      3.03 o 
   7  -5  11        4.63        7.80      2.74 o 
   8  -5  11        4.53        2.80      0.81 o 
   9  -5  11        0.01        0.67      1.02 o 
  10  -5  11      156.29      156.72      4.16 o 
  11  -5  11      455.33      458.98     11.39 o 
  12  -5  11      170.08      162.13      4.40 o 
 -10  -4  11       11.73       12.48      1.56 o 
  -9  -4  11        3.53        3.15      0.97 o 
  -8  -4  11       23.02       21.57      1.97 o 
  -7  -4  11       59.56       63.85      2.78 o 
  -6  -4  11       21.41       21.03      1.37 o 
  -5  -4  11       33.98       35.51      1.50 o 
  -4  -4  11       63.64       57.80      2.02 o 
  -3  -4  11       30.53       32.76      1.22 o 
  -2  -4  11      256.89      242.45      2.85 o 
  -1  -4  11      277.55      280.87      3.49 o 
   0  -4  11       60.09       56.75      1.35 o 
   1  -4  11       37.68       38.09      0.95 o 
   2  -4  11       97.02       98.52      1.52 o 
   3  -4  11       74.37       79.20      1.13 o 
   4  -4  11        8.67       11.24      0.63 o 
   5  -4  11       24.17       30.40      0.99 o 
   6  -4  11       63.37       65.04      2.31 o 
   7  -4  11      104.80      108.57      3.13 o 
   8  -4  11       72.48       74.60      2.54 o 
   9  -4  11       27.15       26.89      1.83 o 
  10  -4  11       92.11      100.59      3.17 o 
  11  -4  11       95.53       96.83      4.44 o 
  12  -4  11      332.54      351.81      7.57 o 
 -11  -3  11        2.70        1.82      1.02 o 
 -10  -3  11        1.47        0.98      0.91 o 
  -9  -3  11        2.47        2.43      0.89 o 
  -8  -3  11        3.21        3.04      0.86 o 
  -7  -3  11        0.18        0.04      0.68 o 
  -6  -3  11       21.11       16.06      1.18 o 
  -5  -3  11      129.41      127.11      5.08 o 
  -4  -3  11       37.12       34.60      1.05 o 
  -3  -3  11       45.79       47.13      1.23 o 
  -2  -3  11       72.70       75.53      1.24 o 
  -1  -3  11       41.70       34.99      0.96 o 
   0  -3  11      407.22      404.14      5.81 o 
   1  -3  11      400.51      366.45      3.95 o 
   2  -3  11      209.75      189.81      2.29 o 
   3  -3  11        1.34        0.79      0.32 o 
   4  -3  11      201.85      215.64      2.72 o 
   5  -3  11       21.32       23.21      0.75 o 
   6  -3  11      260.70      238.46      5.26 o 
   7  -3  11       36.87       32.52      1.67 o 
   8  -3  11       10.77        9.05      1.06 o 
   9  -3  11        6.57        8.11      1.09 o 
  10  -3  11      211.13      218.95      8.40 o 
  11  -3  11        1.73        0.93      1.50 o 
  12  -3  11       39.09       35.52      2.01 o 
 -11  -2  11        0.04        0.75      0.83 o 
 -10  -2  11        8.81        8.33      2.16 o 
  -9  -2  11       92.40       88.01      2.70 o 
  -8  -2  11        0.77        0.58      0.66 o 
  -7  -2  11      280.39      269.24      5.19 o 
  -6  -2  11       91.01       84.77      2.40 o 
  -5  -2  11       19.84       19.12      1.16 o 
  -4  -2  11      800.50      792.31     10.04 o 
  -3  -2  11       63.90       53.61      1.27 o 
  -2  -2  11      515.85      527.93      5.31 o 
  -1  -2  11      159.53      152.98      1.95 o 
   0  -2  11      401.37      399.44      3.87 o 
   1  -2  11      270.98      302.15      3.27 o 
   2  -2  11       62.01       49.91      0.97 o 
   3  -2  11        4.48        6.08      0.37 o 
   4  -2  11       93.68       89.87      2.24 o 
   5  -2  11      202.86      174.05      2.61 o 
   6  -2  11       10.54        8.92      0.99 o 
   7  -2  11       39.46       41.59      2.34 o 
   8  -2  11      183.06      182.30      4.48 o 
   9  -2  11       19.42       16.92      1.40 o 
  10  -2  11      109.30      111.05      3.55 o 
  11  -2  11       99.87      103.23      3.37 o 
  12  -2  11       46.62       44.02      2.27 o 
 -12  -1  11       32.83       37.72      2.16 o 
 -11  -1  11        5.60        6.16      1.10 o 
 -10  -1  11       22.44       21.87      1.48 o 
  -9  -1  11       44.92       43.37      1.81 o 
  -8  -1  11       14.63       14.27      1.13 o 
  -7  -1  11       26.48       25.09      1.39 o 
  -6  -1  11      241.90      242.40      4.59 o 
  -5  -1  11       59.11       60.29      1.88 o 
  -4  -1  11      247.60      261.61      3.94 o 
  -3  -1  11      213.30      202.87      2.99 o 
  -2  -1  11       53.26       63.19      1.01 o 
  -1  -1  11        8.96        6.84      0.37 o 
   0  -1  11      325.33      320.88      3.22 o 
   1  -1  11      448.63      464.95      4.69 o 
   2  -1  11       96.71      103.17      1.49 o 
   3  -1  11        0.30        0.34      0.29 o 
   4  -1  11      144.42      189.47      2.79 o 
   5  -1  11      122.40      104.57      1.86 o 
   6  -1  11        1.91        0.63      0.49 o 
   7  -1  11       32.28       32.86      2.11 o 
   8  -1  11      322.69      328.95      9.08 o 
   9  -1  11       69.44       64.47      2.51 o 
  10  -1  11        1.38        3.50      0.98 o 
  11  -1  11        0.92        1.09      0.89 o 
 -12   0  11        0.00        0.21      0.77 o 
 -11   0  11       12.54        9.29      1.87 o 
 -10   0  11       67.96       66.16      2.40 o 
  -9   0  11       22.07       21.35      1.28 o 
  -8   0  11      224.24      219.21      4.35 o 
  -7   0  11       12.06       17.06      1.10 o 
  -6   0  11       51.28       49.27      1.69 o 
  -5   0  11      107.50       93.44      2.13 o 
  -4   0  11      451.76      414.83      7.47 o 
  -3   0  11      192.28      172.42      2.41 o 
  -2   0  11      104.79       93.64      1.38 o 
  -1   0  11      128.55      129.64      1.74 o 
   0   0  11       84.50       70.72      1.09 o 
   1   0  11      112.12      107.68      1.52 o 
   2   0  11      789.72      731.80      6.80 o 
   3   0  11      586.47      542.81      5.48 o 
   4   0  11        1.26       -0.34      0.34 o 
   5   0  11      137.44      112.28      1.98 o 
   6   0  11       50.80       53.09      1.63 o 
   7   0  11        0.05       -0.89      0.94 o 
   8   0  11      121.85      127.69      6.81 o 
   9   0  11        0.64        0.31      0.75 o 
  10   0  11       17.09       18.83      1.74 o 
  11   0  11        7.40        5.13      1.24 o 
 -13   1  11        2.22        2.72      0.91 o 
 -12   1  11       10.36       10.34      1.12 o 
 -11   1  11        0.68        0.62      1.03 o 
 -10   1  11       40.13       41.25      1.73 o 
  -9   1  11       61.11       58.62      1.96 o 
  -8   1  11       10.07        9.82      1.18 o 
  -7   1  11      236.57      251.64      4.24 o 
  -6   1  11      394.20      386.76      5.80 o 
  -5   1  11        0.72        0.08      0.43 o 
  -4   1  11      154.89      166.96      2.56 o 
  -3   1  11      391.59      369.47      4.74 o 
  -2   1  11     1418.91     1362.13     12.78 o 
  -1   1  11       18.86       15.48      0.57 o 
   0   1  11       19.49       15.25      0.57 o 
   1   1  11      478.24      462.24      5.67 o 
   2   1  11      429.12      418.82      4.40 o 
   3   1  11      510.15      500.70      5.44 o 
   4   1  11      165.38      186.01      2.84 o 
   5   1  11      158.13      155.96      2.72 o 
   6   1  11       28.49       28.52      1.29 o 
   7   1  11      180.41      177.74      4.54 o 
   8   1  11        0.11        1.07      0.86 o 
   9   1  11       51.39       53.75      2.45 o 
  10   1  11       10.28       13.30      1.46 o 
  11   1  11        0.58        1.34      0.95 o 
 -13   2  11       11.87       11.63      1.27 o 
 -12   2  11       54.42       51.33      2.01 o 
 -11   2  11       17.80       18.69      1.24 o 
 -10   2  11      105.50      105.15      2.70 o 
  -9   2  11      130.19      126.65      2.93 o 
  -8   2  11      361.31      361.69      5.61 o 
  -7   2  11       13.99        9.01      0.75 o 
  -6   2  11      429.12      391.17      5.82 o 
  -5   2  11      482.32      481.34      6.83 o 
  -4   2  11      505.68      503.71      6.42 o 
  -3   2  11        1.06        0.32      0.33 o 
  -2   2  11      183.45      171.43      2.12 o 
  -1   2  11       73.30       63.14      1.13 o 
   0   2  11      803.83      803.88      8.60 o 
   1   2  11     1434.92     1409.96     15.29 o 
   2   2  11        0.63       -0.03      0.27 o 
   3   2  11       81.20       84.74      1.42 o 
   4   2  11       79.00       90.34      2.59 o 
   5   2  11      271.81      275.96      6.61 o 
   6   2  11        5.64        5.28      0.79 o 
   7   2  11      130.23      132.64      3.02 o 
   8   2  11      233.82      236.75      5.81 o 
   9   2  11       21.69       21.20      1.75 o 
  10   2  11        7.35        4.88      1.23 o 
 -13   3  11        5.81        7.37      1.52 o 
 -12   3  11      343.97      363.04      7.46 o 
 -11   3  11       12.87       12.48      1.16 o 
 -10   3  11        3.96        3.53      0.73 o 
  -9   3  11       35.64       35.34      2.00 o 
  -8   3  11        0.19       -0.12      0.43 o 
  -7   3  11       17.49       18.48      0.95 o 
  -6   3  11      154.00      119.21      2.42 o 
  -5   3  11        1.94        4.54      0.52 o 
  -4   3  11      113.40      121.41      2.10 o 
  -3   3  11       16.86       12.91      0.68 o 
  -2   3  11       19.30       18.87      0.61 o 
  -1   3  11     1604.04     1618.54     15.16 o 
   0   3  11      476.40      413.23      5.32 o 
   1   3  11        3.31        1.06      0.40 o 
   2   3  11       30.03       28.84      0.94 o 
   3   3  11      137.77      130.67      1.94 o 
   4   3  11       16.87       11.12      1.02 o 
   5   3  11      195.13      199.29      3.85 o 
   6   3  11        5.87        6.06      0.82 o 
   7   3  11       46.04       46.24      1.79 o 
   8   3  11       95.66       95.85      3.46 o 
   9   3  11       25.45       26.29      1.99 o 
  10   3  11        0.57        2.59      1.09 o 
 -13   4  11       12.03       11.05      1.18 o 
 -12   4  11       20.64       17.77      1.34 o 
 -11   4  11       15.13       14.40      1.22 o 
 -10   4  11        0.02        0.23      0.60 o 
  -9   4  11       86.92       84.10      2.55 o 
  -8   4  11        0.22        0.47      0.52 o 
  -7   4  11        1.23        1.76      0.77 o 
  -6   4  11       31.56       30.66      1.14 o 
  -5   4  11      174.19      143.11      2.82 o 
  -4   4  11      471.61      405.92      5.25 o 
  -3   4  11      678.35      599.55      7.32 o 
  -2   4  11      222.91      199.13      2.83 o 
  -1   4  11       63.60       64.69      1.21 o 
   0   4  11       14.78        8.94      0.60 o 
   1   4  11        4.97        6.65      0.61 o 
   2   4  11        2.45        0.76      0.56 o 
   3   4  11       86.60       79.43      2.00 o 
   4   4  11       16.75       15.18      1.62 o 
   5   4  11      146.68      151.13      3.30 o 
   6   4  11       13.56       16.35      1.18 o 
   7   4  11      227.60      231.98      4.66 o 
   8   4  11       81.82       85.98      3.35 o 
   9   4  11        5.85        4.64      1.32 o 
 -13   5  11      108.81      111.84      3.23 o 
 -12   5  11       83.17       76.07      2.57 o 
 -11   5  11        2.19       -0.63      2.21 o 
 -10   5  11        0.25        1.49      0.69 o 
  -9   5  11      126.00      128.15      3.35 o 
  -8   5  11      125.26      116.39      3.26 o 
  -7   5  11        1.20        2.30      0.83 o 
  -6   5  11       21.77       17.27      0.99 o 
  -5   5  11        3.01        1.38      0.52 o 
  -4   5  11        0.30        1.47      0.49 o 
  -3   5  11      642.15      595.03      8.35 o 
  -2   5  11      121.26      104.81      2.23 o 
  -1   5  11      308.97      278.95      3.59 o 
   0   5  11        0.67        0.23      0.37 o 
   1   5  11      266.87      265.71      4.16 o 
   2   5  11      195.13      191.31      3.95 o 
   3   5  11        8.35        8.44      1.33 o 
   4   5  11        2.11        2.19      1.13 o 
   5   5  11       48.00       45.48      2.88 o 
   6   5  11       37.20       41.51      2.91 o 
   7   5  11       11.84       10.66      1.87 o 
   8   5  11       48.29       52.03      2.59 o 
 -13   6  11        0.67        1.23      0.73 o 
 -12   6  11      105.87      104.62      3.71 o 
 -11   6  11      618.20      628.88     11.51 o 
 -10   6  11       18.51       20.65      1.35 o 
  -9   6  11       44.93       45.02      1.85 o 
  -8   6  11      162.42      155.80      3.85 o 
  -7   6  11       88.46       84.42      2.16 o 
  -6   6  11      103.81      101.63      2.95 o 
  -5   6  11      228.00      202.18      4.56 o 
  -4   6  11       24.66       38.60      1.38 o 
  -3   6  11       48.73       40.48      1.42 o 
  -2   6  11        9.04        7.06      0.74 o 
  -1   6  11      102.86      110.13      2.21 o 
   0   6  11       22.40       26.48      1.10 o 
   1   6  11      216.45      218.53      4.01 o 
   2   6  11       16.22       18.31      1.30 o 
   3   6  11       12.83       14.35      1.67 o 
   4   6  11      347.18      383.78     10.71 o 
   5   6  11        2.12        3.00      1.33 o 
   6   6  11        3.31        2.12      1.36 o 
   7   6  11       11.42        9.50      1.90 o 
 -13   7  11        3.38        4.50      0.91 o 
 -12   7  11       76.31       77.98      2.61 o 
 -11   7  11        8.13        9.44      1.19 o 
 -10   7  11        1.05       -0.17      0.61 o 
  -9   7  11       48.36       48.85      1.99 o 
  -8   7  11       14.86       14.41      1.59 o 
  -7   7  11        0.79        1.68      0.93 o 
  -6   7  11       55.93       60.49      2.32 o 
  -5   7  11       19.71       21.29      1.64 o 
  -4   7  11       42.14       43.20      1.83 o 
  -3   7  11        7.30        7.36      0.83 o 
  -2   7  11       52.88       49.78      1.76 o 
  -1   7  11       58.84       57.07      1.52 o 
   0   7  11      215.67      210.44      3.94 o 
   1   7  11       18.21       18.33      2.17 o 
   2   7  11       39.38       44.46      2.30 o 
   3   7  11      242.73      241.44      7.58 o 
   4   7  11        0.12       -0.64      1.15 o 
   5   7  11        0.91        0.88      1.38 o 
   6   7  11        4.63        3.07      1.57 o 
 -13   8  11       77.29       80.26      2.66 o 
 -12   8  11       66.26       66.75      2.41 o 
 -11   8  11       45.06       47.84      2.05 o 
 -10   8  11       32.99       32.52      1.72 o 
  -9   8  11      104.96      110.33      4.70 o 
  -8   8  11       41.54       45.94      2.95 o 
  -7   8  11        5.01        4.95      1.33 o 
  -6   8  11       26.06       24.98      2.29 o 
  -5   8  11       17.53       17.43      2.02 o 
  -4   8  11        8.00        6.71      0.96 o 
  -3   8  11       12.63       10.23      2.22 o 
  -2   8  11       45.27       44.76      2.51 o 
  -1   8  11      198.09      210.72      4.30 o 
   0   8  11        0.83        0.42      0.61 o 
   1   8  11       29.83       29.91      2.70 o 
   2   8  11        5.97        6.10      1.34 o 
   3   8  11       16.35       16.84      2.00 o 
   4   8  11        0.14       -1.97      1.04 o 
   5   8  11        0.55       -0.35      1.31 o 
   6   8  11        2.29       -0.17      1.47 o 
 -13   9  11       36.64       35.32      1.90 o 
 -12   9  11       40.01       49.96      2.88 o 
 -11   9  11       77.79       67.36      2.52 o 
 -10   9  11        2.87        2.59      1.26 o 
  -9   9  11       71.44       71.93      3.84 o 
  -8   9  11       39.15       47.57      3.18 o 
  -7   9  11        9.81       11.34      1.75 o 
  -6   9  11       19.83       22.52      2.36 o 
  -5   9  11       37.18       34.99      3.39 o 
  -4   9  11       50.34       52.50      2.16 o 
  -3   9  11       35.43       32.48      2.26 o 
  -2   9  11      152.89      154.05      5.22 o 
  -1   9  11      285.06      285.15      8.07 o 
   0   9  11      101.86      105.39      4.18 o 
   1   9  11       49.96       56.00      2.00 o 
   2   9  11        6.56        9.84      1.62 o 
   3   9  11        5.07        4.09      1.45 o 
   4   9  11       42.63       43.95      3.20 o 
 -13  10  11        0.36       -0.42      0.77 o 
 -12  10  11       29.23       32.31      3.96 o 
 -11  10  11        5.51        7.06      1.60 o 
 -10  10  11       98.56       95.90      4.67 o 
  -9  10  11      105.66      117.76      5.32 o 
  -8  10  11        5.21        2.75      1.33 o 
  -7  10  11       11.43       10.63      1.90 o 
  -6  10  11       37.77       32.86      2.88 o 
  -5  10  11        2.07        2.26      1.17 o 
  -4  10  11       57.29       54.97      2.48 o 
  -3  10  11      108.02       97.46      4.04 o 
  -2  10  11       54.80       51.09      2.93 o 
  -1  10  11       98.97      124.72      4.60 o 
   0  10  11       36.71       37.67      2.43 o 
   1  10  11       63.93       69.21      2.23 o 
   2  10  11      104.69      105.77      4.51 o 
   3  10  11        0.33       -0.54      1.20 o 
 -12  11  11       78.37       82.55      3.53 o 
 -11  11  11       71.37       76.95      4.28 o 
 -10  11  11       13.83       11.51      1.97 o 
  -9  11  11        6.54        6.60      1.70 o 
  -8  11  11       59.41       63.00      4.09 o 
  -7  11  11        0.37        0.52      1.31 o 
  -6  11  11        2.64        4.72      1.68 o 
  -5  11  11      241.27      245.83      5.80 o 
  -4  11  11        0.54       -0.67      1.01 o 
  -3  11  11       86.28       82.14      3.79 o 
  -2  11  11      240.69      250.38      7.58 o 
  -1  11  11        3.73        3.91      1.31 o 
   0  11  11        6.87        4.90      1.30 o 
   2  11  11       23.36       22.12      2.21 o 
 -11  12  11       13.33       18.21      2.43 o 
 -10  12  11       23.67       28.43      2.91 o 
  -9  12  11        0.67        0.81      1.28 o 
  -8  12  11       26.89       26.26      2.88 o 
  -7  12  11        0.67        0.88      1.38 o 
  -6  12  11      488.68      513.31     13.83 o 
  -5  12  11        0.06       -1.74      1.03 o 
  -4  12  11       21.74       20.15      2.09 o 
  -3  12  11        5.75        8.94      1.63 o 
  -2  12  11        9.83        8.12      1.53 o 
  -1  12  11       37.23       41.15      2.70 o 
   0  12  11      101.06      110.42      4.14 o 
 -10  13  11       67.17       73.43      4.68 o 
  -9  13  11        1.22        0.74      1.35 o 
  -8  13  11        6.39        4.77      1.92 o 
  -7  13  11       68.13       76.24      4.95 o 
  -6  13  11       32.48       33.53      2.18 o 
  -5  13  11        0.19       -0.81      1.16 o 
  -4  13  11       48.13       52.89      3.22 o 
  -3  13  11        0.09       -0.94      1.13 o 
  -2  13  11       14.60       13.71      1.82 o 
   4 -14  12       49.22       48.48      4.04 o 
   5 -14  12        9.50        5.63      2.33 o 
   6 -14  12        3.10        0.74      1.28 o 
   1 -13  12       17.41       18.08      1.54 o 
   2 -13  12      102.67      104.58      3.56 o 
   3 -13  12        3.03        2.16      1.06 o 
   4 -13  12        8.81        8.93      2.99 o 
   5 -13  12        0.10       -0.30      0.92 o 
   6 -13  12        9.54        8.20      1.60 o 
   7 -13  12      148.74      150.93      5.46 o 
   8 -13  12       54.80       61.62      3.47 o 
   9 -13  12        6.62        4.20      1.24 o 
  -1 -12  12        5.50        7.24      1.60 o 
   0 -12  12        3.26        3.32      1.06 o 
   1 -12  12        5.93        7.61      1.50 o 
   2 -12  12        7.79        8.68      1.27 o 
   3 -12  12        0.10       -0.18      0.85 o 
   4 -12  12       28.02       31.34      2.00 o 
   5 -12  12        1.46        0.76      1.06 o 
   6 -12  12        0.43        0.66      1.11 o 
   7 -12  12        5.39        6.31      1.04 o 
   8 -12  12      148.73      143.10      4.55 o 
   9 -12  12       13.04       12.61      1.61 o 
  10 -12  12       38.41       36.95      3.82 o 
  -3 -11  12        0.38        1.85      1.35 o 
  -2 -11  12        2.19        3.13      1.41 o 
  -1 -11  12       76.67       77.42      3.77 o 
   0 -11  12      260.54      262.82      5.08 o 
   1 -11  12       13.02       10.76      0.78 o 
   2 -11  12       18.68       21.64      1.62 o 
   3 -11  12       14.59       13.78      1.42 o 
   4 -11  12       64.81       65.82      2.67 o 
   5 -11  12       28.92       28.00      2.26 o 
   6 -11  12       88.38       89.13      2.54 o 
   7 -11  12       49.47       46.08      2.46 o 
   8 -11  12       10.99       14.45      1.63 o 
   9 -11  12        3.60        2.66      1.08 o 
  10 -11  12        1.78        1.13      1.15 o 
  11 -11  12       27.79       29.33      2.03 o 
  -4 -10  12       10.32        8.98      1.85 o 
  -3 -10  12       99.24      107.02      3.81 o 
  -2 -10  12      235.62      261.42     10.31 o 
  -1 -10  12       85.46       85.96      3.92 o 
   0 -10  12       60.63       62.28      2.36 o 
   1 -10  12       46.44       47.62      2.00 o 
   2 -10  12       91.70       95.00      4.91 o 
   3 -10  12        0.05        0.75      0.79 o 
   4 -10  12        7.13        6.35      1.25 o 
   5 -10  12       66.82       70.08      2.55 o 
   6 -10  12       30.15       22.93      1.35 o 
   7 -10  12      337.18      341.58      5.92 o 
   8 -10  12        9.32        9.89      1.92 o 
   9 -10  12      101.49      104.20      3.58 o 
  10 -10  12        2.18        2.84      1.02 o 
  11 -10  12       68.90       74.45      2.99 o 
  -6  -9  12       67.80       71.49      4.18 o 
  -5  -9  12       12.37       10.46      1.95 o 
  -4  -9  12        1.00        1.04      1.08 o 
  -3  -9  12       19.75       22.12      1.81 o 
  -2  -9  12        6.49        9.55      1.31 o 
  -1  -9  12        1.60        1.42      0.66 o 
   0  -9  12        7.51        5.07      0.74 o 
   1  -9  12       28.09       26.18      1.05 o 
   2  -9  12        1.80        1.58      0.56 o 
   3  -9  12       36.81       34.02      2.57 o 
   4  -9  12       76.24       76.91      3.28 o 
   5  -9  12      481.74      474.54     12.01 o 
   6  -9  12      104.93       94.47      2.47 o 
   7  -9  12        0.08        0.98      2.22 o 
   8  -9  12       46.52       47.30      2.35 o 
   9  -9  12      152.61      159.94      4.52 o 
  10  -9  12       97.62       93.06      3.87 o 
  11  -9  12        2.21        4.13      3.74 o 
  12  -9  12        1.97        1.79      0.94 o 
  -7  -8  12        0.88        0.76      1.50 o 
  -6  -8  12       25.25       22.44      2.43 o 
  -5  -8  12        6.95        5.51      1.32 o 
  -4  -8  12       17.76       17.71      1.65 o 
  -3  -8  12       66.95       70.92      4.73 o 
  -2  -8  12       24.57       25.77      2.59 o 
  -1  -8  12        0.00        0.82      0.58 o 
   0  -8  12       53.29       51.11      1.63 o 
   1  -8  12      106.64      105.98      2.02 o 
   2  -8  12       36.33       35.47      1.19 o 
   3  -8  12       77.65       73.63      3.08 o 
   4  -8  12       93.61       89.59      2.31 o 
   5  -8  12       20.49       20.87      1.16 o 
   6  -8  12        2.97        3.75      0.74 o 
   7  -8  12      347.80      346.25      8.57 o 
   8  -8  12        2.43        1.24      1.83 o 
   9  -8  12       21.14       20.14      4.22 o 
  10  -8  12       12.54        9.54      2.55 o 
  11  -8  12       23.27       24.61      3.67 o 
  12  -8  12        1.42        0.93      1.31 o 
  -8  -7  12       14.26       13.99      1.84 o 
  -7  -7  12       93.99      102.35      3.10 o 
  -6  -7  12       99.42      108.06      2.79 o 
  -5  -7  12        4.51        4.08      2.13 o 
  -4  -7  12        0.03       -0.85      0.81 o 
  -3  -7  12        3.58        2.58      0.96 o 
  -2  -7  12        0.02        0.22      1.09 o 
  -1  -7  12       11.31       10.00      0.79 o 
   0  -7  12        4.93        4.00      0.61 o 
   1  -7  12       30.54       31.69      0.98 o 
   2  -7  12        7.66        6.49      0.64 o 
   3  -7  12      153.23      154.37      4.83 o 
   4  -7  12        6.32        6.19      0.68 o 
   5  -7  12        3.41        2.24      0.78 o 
   6  -7  12       53.15       57.21      2.16 o 
   7  -7  12      298.65      295.93      6.56 o 
   8  -7  12      487.75      478.50     13.64 o 
   9  -7  12      163.81      172.90      4.58 o 
  10  -7  12        7.81        9.07      1.27 o 
  11  -7  12        7.11        7.50      3.22 o 
  12  -7  12       14.86       13.22      1.40 o 
  -8  -6  12       11.38       10.36      2.01 o 
  -7  -6  12        2.94        3.57      1.08 o 
  -6  -6  12        5.66        5.21      0.87 o 
  -5  -6  12      117.07      118.99      2.76 o 
  -4  -6  12        6.29        5.86      0.80 o 
  -3  -6  12        5.62        4.16      0.98 o 
  -2  -6  12        3.58        1.62      0.81 o 
  -1  -6  12       11.15       10.09      0.75 o 
   0  -6  12       91.38       94.79      1.82 o 
   1  -6  12       46.45       45.97      1.07 o 
   2  -6  12      232.63      231.35      3.13 o 
   3  -6  12       25.08       23.36      1.07 o 
   4  -6  12       40.93       43.27      1.36 o 
   5  -6  12      182.46      183.29      3.65 o 
   6  -6  12       84.61       80.02      2.09 o 
   7  -6  12       27.93       25.99      3.01 o 
   8  -6  12        1.17        0.96      0.82 o 
   9  -6  12       22.98       22.05      2.59 o 
  10  -6  12      452.12      459.13      9.30 o 
  11  -6  12      156.09      157.86      4.38 o 
  12  -6  12        5.22        3.07      1.72 o 
  -9  -5  12       17.55       13.86      1.72 o 
  -8  -5  12      111.53      108.90      4.41 o 
  -7  -5  12        5.80        5.13      1.43 o 
  -6  -5  12       16.63       16.38      1.33 o 
  -5  -5  12        8.09        6.74      0.82 o 
  -4  -5  12       21.01       20.67      1.11 o 
  -3  -5  12       72.51       76.23      1.98 o 
  -2  -5  12        4.20        2.81      0.82 o 
  -1  -5  12        3.49        3.02      0.47 o 
   0  -5  12      160.41      150.69      2.64 o 
   1  -5  12      117.05      115.62      2.19 o 
   2  -5  12       88.36       93.15      1.52 o 
   3  -5  12      153.35      153.47      1.89 o 
   4  -5  12        0.96        0.19      0.40 o 
   5  -5  12       71.48       71.33      1.58 o 
   6  -5  12      377.73      377.01      6.85 o 
   7  -5  12       61.04       60.63      2.38 o 
   8  -5  12       56.60       63.63      2.45 o 
   9  -5  12       58.38       64.98      3.55 o 
  10  -5  12       40.12       35.74      2.20 o 
  11  -5  12      309.56      297.90      6.72 o 
  12  -5  12       48.97       51.09      2.38 o 
 -10  -4  12       10.70       11.57      2.03 o 
  -9  -4  12        7.85        6.83      1.63 o 
  -8  -4  12        0.50       -0.36      0.75 o 
  -7  -4  12      113.43      116.61      3.29 o 
  -6  -4  12       71.00       73.97      4.03 o 
  -5  -4  12       68.24       67.08      2.03 o 
  -4  -4  12      157.02      161.78      3.07 o 
  -3  -4  12        5.40        4.55      0.64 o 
  -2  -4  12      192.35      191.35      2.42 o 
  -1  -4  12       51.31       45.94      1.26 o 
   0  -4  12       73.39       73.00      1.62 o 
   1  -4  12      548.28      531.63      6.52 o 
   2  -4  12        3.34        4.74      0.43 o 
   3  -4  12      741.04      760.64      6.87 o 
   4  -4  12      125.16      122.19      1.88 o 
   5  -4  12      170.26      167.69      2.33 o 
   6  -4  12       16.32       15.26      0.93 o 
   7  -4  12        0.37        0.66      1.23 o 
   8  -4  12        9.01       10.42      1.17 o 
   9  -4  12       76.44       82.35      6.92 o 
  10  -4  12       96.82       97.60      3.24 o 
  11  -4  12        8.27        8.48      1.26 o 
  12  -4  12        0.47        1.75      2.07 o 
 -10  -3  12       88.28       90.38      3.49 o 
  -9  -3  12       33.49       29.16      1.77 o 
  -8  -3  12      110.56      113.99      3.22 o 
  -7  -3  12       69.08       67.67      3.32 o 
  -6  -3  12        2.30        2.64      0.76 o 
  -5  -3  12        9.12        8.42      0.79 o 
  -4  -3  12       96.64       96.08      3.65 o 
  -3  -3  12       63.84       66.55      1.52 o 
  -2  -3  12      575.80      585.64      6.33 o 
  -1  -3  12      355.56      366.86      4.56 o 
   0  -3  12      237.10      238.77      3.32 o 
   1  -3  12        0.31        0.58      0.35 o 
   2  -3  12        4.39        3.77      0.38 o 
   3  -3  12        2.82        2.92      0.33 o 
   4  -3  12      123.65      127.65      2.18 o 
   5  -3  12      258.32      250.66      3.53 o 
   6  -3  12        6.71       11.59      0.85 o 
   7  -3  12       31.13       32.31      2.74 o 
   8  -3  12        5.44        3.46      0.90 o 
   9  -3  12      381.29      389.54      8.08 o 
  10  -3  12       80.12       79.84      4.22 o 
  11  -3  12      115.58      116.54      3.68 o 
  12  -3  12       84.38       86.09      3.94 o 
 -11  -2  12        0.08        0.57      0.89 o 
 -10  -2  12        0.02        1.09      0.84 o 
  -9  -2  12        0.48        1.02      0.98 o 
  -8  -2  12       40.29       38.81      1.84 o 
  -7  -2  12        0.02       -0.84      0.99 o 
  -6  -2  12       72.42       70.80      3.44 o 
  -5  -2  12       29.57       28.95      1.47 o 
  -4  -2  12      113.85      107.39      2.24 o 
  -3  -2  12       52.44       55.37      1.35 o 
  -2  -2  12        0.43        1.67      0.41 o 
  -1  -2  12      356.23      331.15      4.20 o 
   0  -2  12      309.36      301.15      3.72 o 
   1  -2  12       53.07       56.11      1.23 o 
   2  -2  12       35.34       38.02      0.89 o 
   3  -2  12       87.70       93.19      1.41 o 
   4  -2  12       16.73       13.60      0.73 o 
   5  -2  12       79.40       60.00      1.47 o 
   6  -2  12      151.94      146.02      2.96 o 
   7  -2  12      124.89      131.99      6.07 o 
   8  -2  12      115.75      117.85      3.62 o 
   9  -2  12        7.59        6.57      1.13 o 
  10  -2  12       12.50       12.91      1.37 o 
  11  -2  12        1.91        2.02      0.92 o 
 -11  -1  12       24.03       22.69      4.19 o 
 -10  -1  12       36.68       32.70      1.71 o 
  -9  -1  12       13.26       13.09      1.19 o 
  -8  -1  12        6.50        5.80      1.04 o 
  -7  -1  12      770.66      772.39     12.94 o 
  -6  -1  12       24.41       28.59      1.75 o 
  -5  -1  12      429.87      400.88      6.77 o 
  -4  -1  12      172.71      162.36      2.86 o 
  -3  -1  12      301.33      282.11      3.92 o 
  -2  -1  12      435.25      427.45      4.50 o 
  -1  -1  12      355.18      339.96      4.36 o 
   0  -1  12      245.62      240.91      3.12 o 
   1  -1  12     1640.28     1617.85     17.23 o 
   2  -1  12      507.97      487.61      5.03 o 
   3  -1  12        9.95       12.27      0.53 o 
   4  -1  12      916.88      847.56      9.87 o 
   5  -1  12        3.14        3.63      0.52 o 
   6  -1  12        0.02        0.02      0.49 o 
   7  -1  12      177.71      178.69      4.51 o 
   8  -1  12        0.03       -0.06      0.76 o 
   9  -1  12       27.62       27.29      3.92 o 
  10  -1  12       28.85       27.86      2.09 o 
  11  -1  12        2.81        4.35      1.11 o 
 -12   0  12       20.47       19.84      1.67 o 
 -11   0  12        2.68        3.16      0.88 o 
 -10   0  12        0.10       -0.03      0.65 o 
  -9   0  12        1.71        1.57      0.73 o 
  -8   0  12      335.50      339.34      6.14 o 
  -7   0  12      705.26      692.84     12.76 o 
  -6   0  12      172.77      171.98      3.62 o 
  -5   0  12       14.87       15.74      0.96 o 
  -4   0  12      114.21       97.99      1.90 o 
  -3   0  12      485.53      476.30      6.55 o 
  -2   0  12      309.33      311.61      3.45 o 
  -1   0  12        0.84        1.75      0.36 o 
   0   0  12      588.17      588.89      6.65 o 
   1   0  12       51.26       47.04      1.07 o 
   2   0  12      366.17      363.23      4.30 o 
   3   0  12       30.80       41.42      0.90 o 
   4   0  12      101.81      106.71      1.97 o 
   5   0  12       37.28       33.46      1.35 o 
   6   0  12       85.41       81.53      2.14 o 
   7   0  12        5.02        4.81      1.00 o 
   8   0  12      187.56      187.38      6.38 o 
   9   0  12      194.52      196.20      5.13 o 
  10   0  12        8.28        7.44      1.22 o 
  11   0  12       14.11       12.90      2.51 o 
 -12   1  12        0.08        0.76      0.78 o 
 -11   1  12       93.09       96.10      3.53 o 
 -10   1  12        1.42        0.92      0.71 o 
  -9   1  12        0.23        0.12      0.63 o 
  -8   1  12        8.21        7.58      0.87 o 
  -7   1  12      117.83      117.50      2.61 o 
  -6   1  12       20.88       27.68      1.21 o 
  -5   1  12      455.53      439.27      6.48 o 
  -4   1  12      825.58      772.43     10.00 o 
  -3   1  12       20.60       19.55      0.83 o 
  -2   1  12        9.22        8.75      0.44 o 
  -1   1  12      227.65      236.39      2.80 o 
   0   1  12      445.29      429.22      5.46 o 
   1   1  12      558.40      545.58      8.40 o 
   2   1  12       84.65       86.32      1.78 o 
   3   1  12        6.52        4.31      0.40 o 
   4   1  12        2.45        2.21      0.56 o 
   5   1  12        0.03       -0.81      0.52 o 
   6   1  12       49.98       48.86      1.70 o 
   7   1  12      111.58      109.84      2.88 o 
   8   1  12       58.70       65.09      3.12 o 
   9   1  12       26.39       26.21      1.87 o 
  10   1  12        4.18        2.94      1.07 o 
 -13   2  12       30.42       33.45      2.82 o 
 -12   2  12        0.01        1.15      0.73 o 
 -11   2  12       48.92       45.77      1.90 o 
 -10   2  12       16.20       15.40      1.16 o 
  -9   2  12       17.41       18.43      1.18 o 
  -8   2  12        8.31        9.97      0.92 o 
  -7   2  12       11.23       13.01      1.91 o 
  -6   2  12        2.46        3.26      0.60 o 
  -5   2  12       38.60       34.72      1.29 o 
  -4   2  12      481.89      460.50      5.85 o 
  -3   2  12      224.37      202.98      3.06 o 
  -2   2  12       36.35       34.52      1.07 o 
  -1   2  12      546.81      522.49      5.43 o 
   0   2  12     1646.23     1567.25     17.82 o 
   1   2  12       46.68       48.50      1.22 o 
   2   2  12      121.14      112.15      2.14 o 
   3   2  12        4.91        7.31      1.15 o 
   4   2  12      225.71      218.85      4.02 o 
   5   2  12        2.06        1.37      0.85 o 
   6   2  12      230.07      224.22      4.27 o 
   7   2  12      103.60      104.34      2.69 o 
   8   2  12       96.94       99.64      3.51 o 
   9   2  12       93.58       97.98      3.57 o 
  10   2  12        0.90        1.14      1.01 o 
 -13   3  12        3.44        2.49      0.93 o 
 -12   3  12       39.60       42.02      4.73 o 
 -11   3  12        4.02        2.36      0.78 o 
 -10   3  12        1.97        0.64      1.53 o 
  -9   3  12       22.52       23.44      1.28 o 
  -8   3  12       10.85        8.06      0.84 o 
  -7   3  12      178.64      151.61      2.96 o 
  -6   3  12      241.74      211.90      3.68 o 
  -5   3  12       71.56       77.86      2.21 o 
  -4   3  12      378.85      308.73      4.25 o 
  -3   3  12      133.01      126.06      2.24 o 
  -2   3  12     1460.17     1381.31     14.53 o 
  -1   3  12      539.28      527.51      5.51 o 
   0   3  12        0.21        0.37      0.38 o 
   1   3  12       19.35       18.45      0.82 o 
   2   3  12       12.93       12.12      0.67 o 
   3   3  12       15.83       12.76      0.80 o 
   4   3  12      143.92      147.43      4.99 o 
   5   3  12       42.53       48.62      1.74 o 
   6   3  12        2.92        2.92      0.83 o 
   7   3  12      245.39      264.22      7.32 o 
   8   3  12      142.68      152.80      3.62 o 
   9   3  12       86.96       97.62      4.58 o 
 -13   4  12       65.59       64.50      4.57 o 
 -12   4  12       14.02       11.33      1.20 o 
 -11   4  12       15.95       14.70      1.28 o 
 -10   4  12      142.00      138.96      3.71 o 
  -9   4  12      190.33      186.34      4.45 o 
  -8   4  12       80.10       78.59      2.54 o 
  -7   4  12      221.90      214.28      4.35 o 
  -6   4  12        4.10        4.02      0.70 o 
  -5   4  12       27.71       14.50      1.04 o 
  -4   4  12      454.61      404.08      5.35 o 
  -3   4  12       55.29       51.00      1.36 o 
  -2   4  12       63.33       55.16      1.41 o 
  -1   4  12        9.18       13.41      0.65 o 
   0   4  12        1.32        1.72      0.41 o 
   1   4  12       30.36       27.93      1.09 o 
   2   4  12       18.97       16.26      0.90 o 
   3   4  12        0.28       -0.62      0.76 o 
   4   4  12        4.03        3.92      1.13 o 
   5   4  12       66.27       67.11      3.37 o 
   6   4  12        0.21       -0.93      1.01 o 
   7   4  12      132.65      139.49      3.43 o 
   8   4  12        0.30       -0.74      1.07 o 
 -13   5  12       11.18       12.47      1.36 o 
 -12   5  12        0.36       -0.64      0.83 o 
 -11   5  12       34.80       33.38      1.76 o 
 -10   5  12       27.70       26.07      1.56 o 
  -9   5  12       18.99       14.41      1.63 o 
  -8   5  12        8.64        5.62      0.84 o 
  -7   5  12       44.92       42.09      2.96 o 
  -6   5  12       41.03       30.15      1.28 o 
  -5   5  12        0.34       -0.37      0.42 o 
  -4   5  12      198.30      182.00      2.96 o 
  -3   5  12      389.89      380.17      5.17 o 
  -2   5  12       11.95       11.57      0.74 o 
  -1   5  12        0.25        0.69      0.40 o 
   0   5  12        0.10        0.63      0.44 o 
   1   5  12       14.66       17.66      1.00 o 
   2   5  12       11.82        9.69      0.78 o 
   3   5  12      110.15      112.29      4.40 o 
   4   5  12       13.10       13.27      1.77 o 
   5   5  12       20.29       24.12      2.29 o 
   6   5  12       13.02       13.26      1.94 o 
   7   5  12       80.04       78.41      4.18 o 
   8   5  12       30.42       29.23      2.80 o 
 -13   6  12       55.07       57.54      2.52 o 
 -12   6  12        3.77        3.86      1.03 o 
 -11   6  12       25.96       27.04      1.64 o 
 -10   6  12        6.60        8.00      1.19 o 
  -9   6  12       30.44       31.66      1.72 o 
  -8   6  12       59.94       63.54      2.33 o 
  -7   6  12        8.83        8.43      1.82 o 
  -6   6  12       67.72       74.33      2.07 o 
  -5   6  12       24.71       24.06      1.22 o 
  -4   6  12       53.84       51.64      1.65 o 
  -3   6  12       34.33       28.15      1.37 o 
  -2   6  12       18.26       14.96      1.50 o 
  -1   6  12        6.73        7.46      0.65 o 
   0   6  12        0.09        0.39      0.68 o 
   1   6  12        0.14       -0.06      0.49 o 
   2   6  12        9.11       10.11      1.04 o 
   3   6  12       83.98       87.36      3.92 o 
   4   6  12        0.46        0.56      1.08 o 
   5   6  12       71.38       80.03      4.01 o 
   6   6  12        0.75       -0.45      1.16 o 
   7   6  12      137.50      140.22      5.86 o 
 -13   7  12        4.26        1.73      0.86 o 
 -12   7  12       50.34       50.12      2.17 o 
 -11   7  12      126.26      123.52      4.02 o 
 -10   7  12        5.66        4.38      0.88 o 
  -9   7  12      108.80      116.52      3.39 o 
  -8   7  12        6.47        7.51      1.01 o 
  -7   7  12       51.26       54.92      6.75 o 
  -6   7  12       20.88       18.97      2.04 o 
  -5   7  12       59.93       59.16      3.45 o 
  -4   7  12      214.36      218.76      4.43 o 
  -3   7  12      152.97      169.62      3.72 o 
  -2   7  12       21.34       23.74      1.59 o 
  -1   7  12       32.95       40.14      1.43 o 
   0   7  12      107.84      103.75      2.75 o 
   1   7  12        0.02       -0.25      0.61 o 
   2   7  12        0.50        1.57      0.66 o 
   3   7  12      159.35      171.62      6.06 o 
   4   7  12       54.27       55.72      3.37 o 
   5   7  12        5.28        4.99      1.58 o 
   6   7  12       13.39       16.26      2.26 o 
 -13   8  12       89.41      100.67      3.16 o 
 -12   8  12       17.12       15.92      1.41 o 
 -11   8  12       93.23       97.06      3.20 o 
 -10   8  12       85.84       83.48      8.89 o 
  -9   8  12       27.34       28.16      1.70 o 
  -8   8  12      190.60      192.05      7.01 o 
  -7   8  12       48.22       50.62      3.25 o 
  -6   8  12       54.62       51.61      3.34 o 
  -5   8  12        2.07        3.14      0.88 o 
  -4   8  12      166.81      155.63      4.79 o 
  -3   8  12       12.18       10.31      1.36 o 
  -2   8  12       99.18      102.28      4.01 o 
  -1   8  12        0.04       -0.37      0.91 o 
   0   8  12       52.43       53.52      2.75 o 
   1   8  12       45.60       48.63      1.88 o 
   2   8  12       16.75       17.13      1.94 o 
   3   8  12       62.60       61.55      3.49 o 
   4   8  12       39.64       37.31      2.91 o 
   5   8  12        0.12        0.24      1.40 o 
 -12   9  12        5.12        4.93      1.01 o 
 -11   9  12       19.27       21.57      1.57 o 
 -10   9  12       63.80       67.94      2.64 o 
  -9   9  12       18.55       18.85      2.19 o
[truncated: 126,352 more chars]
